# Supplementary material for: Tricyclo­hexyl(piperidine-1-dithio­carboxyl­ato-κS)tin(IV)
Source: Acta Crystallogr Sect E Struct Rep Online. 2008 Jul 16;64(Pt 8):m1035. doi: 10.1107/S1600536808021909 (PMC2961956; doi:10.1107/S1600536808021909)
Supplement: Supplementary file 1 [file e-64-m1035-sup1.cif]

##############################################################################
###                                                                        ###
###        Electronic paper (Acta Crystallographica Section E)             ###
###                                                                        ###
##############################################################################
#                                                                            #
# This CIF contains the data in a paper accepted for publication in Acta     #
# Crystallographica Section E. It conforms to the requirements of Notes      #
# for Authors for Section E, and has been peer reviewed under the auspices   #
# of the IUCr Commission on Journals.                                        #
#                                                                            #
# Full details of the Crystallographic Information File format               #
# are given in the paper "The Crystallographic Information File (CIF):       #
# a New Standard Archive File for Crystallography" by S. R. Hall, F. H.      #
# Allen and I. D. Brown [Acta Cryst. (1991), A47, 655-685].                  #
#                                                                            #
# The current version of the core CIF dictionary is obtainable from          #
# ftp://ftp.iucr.org/pub/cif_core.dic. The current version number is 2.4.    #
#                                                                            #
# Software is freely available for graphical display of the structure(s) in  #
# this CIF.  For information consult the CIF home page http://www.iucr.org/  #
# cif/home.html                                                              #
#                                                                            #
# This file may be used for bona fide research purposes within the           #
# scientific community so long as proper attribution is given to the journal # 
# article from which it was obtained.                                        #
#                                                                            #
##############################################################################
                                             
data_global
_audit_creation_method     'form.cif (version 2.0)'
_journal_data_validation_number     ?
_journal_date_recd_electronic     2008-06-28
_journal_date_accepted     2008-07-14
_journal_name_full     'Acta Crystallographica, Section E'
_journal_year     2008
_journal_volume     64
_journal_issue      8
_journal_page_first     m1035
_journal_page_last     m1035
_journal_paper_category     QM
_journal_coeditor_code     BI2291
_publ_contact_author_name     'Dr. Hao, Lujiang'
_publ_contact_author_address
;
      College of Food and Biological Engineering,
      Shandong Institute of Light Industry,
      Jinan 250353,
      People's Republic of China
;
_publ_contact_author_email     lujianghao001@yahoo.com.cn
_publ_contact_author_fax     '0086-531-82962751'
_publ_contact_author_phone     '0086-531-82962751'
_publ_section_title
;
Tricyclohexyl(piperidine-1-dithiocarboxylato-\k<i>S</i>)tin(IV)
;
loop_
    _publ_author_name
    _publ_author_address
    'Hao, Lujiang'
;     College of Food and Biological Engineering,
      Shandong Institute of Light Industry,
      Jinan 250353,
      People's Republic of China
;
    'Mu, Chunhua'
;     Maize Research Insitute,
      Shandong Academy of Agricultural Science,
      Jinan 250100,
      People's Republic of China
;
    'Kong, Binbin'
;     College of Food and Biological Engineering,
      Shandong Institute of Light Industry,
      Jinan 250353,
      People's Republic of China
;
data_I
_audit_creation_method     SHELXL-97
_chemical_name_systematic
;
Tricyclohexyl(piperidine-1-dithiocarboxylato-\kS)tin(IV)
;
_chemical_name_common     ?
_chemical_formula_moiety     'C24 H43 N S2 Sn'
_chemical_formula_sum     'C24 H43 N S2 Sn'
_chemical_formula_iupac     '[Sn (C6 H11)3 (C6 H10 N S2)]'
_chemical_formula_weight     528.40
_chemical_melting_point     ?
_symmetry_cell_setting     monoclinic
_symmetry_space_group_name_H-M     'P 21/c'
_symmetry_space_group_name_Hall     '-P 2ybc'
loop_
    _symmetry_equiv_pos_as_xyz
    'x, y, z'
    '-x, y+1/2, -z+1/2'
    '-x, -y, -z'
    'x, -y-1/2, z-1/2'
_cell_length_a     17.227(8)
_cell_length_b     7.676(4)
_cell_length_c     20.827(10)
_cell_angle_alpha     90.00
_cell_angle_beta     109.598(8)
_cell_angle_gamma     90.00
_cell_volume     2594(2)
_cell_formula_units_Z     4
_cell_measurement_reflns_used     4846
_cell_measurement_theta_min     1.25
_cell_measurement_theta_max     25.87
_cell_measurement_temperature     295(2)
_exptl_crystal_description     block
_exptl_crystal_colour     colorless
_exptl_crystal_size_max     0.26
_exptl_crystal_size_mid     0.20
_exptl_crystal_size_min     0.12
_exptl_crystal_density_diffrn     1.353
_exptl_crystal_density_meas     ?
_exptl_crystal_density_method     'not measured'
_exptl_crystal_F_000     1104
_exptl_absorpt_coefficient_mu     1.156
_exptl_absorpt_correction_type     'multi-scan'
_exptl_absorpt_process_details     '(SADABS; Bruker, 2001)'
_exptl_absorpt_correction_T_min     0.753
_exptl_absorpt_correction_T_max     0.874
_exptl_special_details     ?
_diffrn_ambient_temperature     295(2)
_diffrn_radiation_type     MoK\a
_diffrn_radiation_wavelength     0.71073
_diffrn_radiation_source     'fine-focus sealed tube'
_diffrn_radiation_monochromator     graphite
_diffrn_measurement_device_type     'Bruker APEXII CCD'
_diffrn_measurement_method     '\f and \w'
_diffrn_reflns_number     22395
_diffrn_reflns_av_R_equivalents     0.0806
_diffrn_reflns_av_sigmaI/netI     0.0622
_diffrn_reflns_theta_min     1.25
_diffrn_reflns_theta_max     25.70
_diffrn_reflns_theta_full     25.70
_diffrn_measured_fraction_theta_max     0.985
_diffrn_measured_fraction_theta_full     0.985
_diffrn_reflns_limit_h_min     -21
_diffrn_reflns_limit_h_max     21
_diffrn_reflns_limit_k_min     -9
_diffrn_reflns_limit_k_max     9
_diffrn_reflns_limit_l_min     -25
_diffrn_reflns_limit_l_max     25
_diffrn_standards_number     0
_diffrn_standards_interval_count     .
_diffrn_standards_interval_time     .
_diffrn_standards_decay_%     ?
_refine_special_details
;
Refinement of <i>F</i>^2^ against ALL reflections. The weighted <i>R</i>-factor
<i>wR</i> and goodness of fit <i>S</i> are based on <i>F</i>^2^, conventional
<i>R</i>-factors <i>R</i> are based on <i>F</i>, with <i>F</i> set to zero for
negative <i>F</i>^2^. The threshold expression of <i>F</i>^2^ >
\s(<i>F</i>^2^) is used only for calculating <i>R</i>-factors(gt) <i>etc</i>.
and is not relevant to the choice of reflections for refinement.
<i>R</i>-factors based on <i>F</i>^2^ are statistically about twice as large
as those based on <i>F</i>, and <i>R</i>- factors based on ALL data will be
even larger.
;
_reflns_number_total     4846
_reflns_number_gt     3085
_reflns_threshold_expression     I>2\s(I)
_refine_ls_structure_factor_coef     Fsqd
_refine_ls_matrix_type     full
_refine_ls_R_factor_all     0.0879
_refine_ls_R_factor_gt     0.0530
_refine_ls_wR_factor_gt     0.1248
_refine_ls_wR_factor_ref     0.1412
_refine_ls_goodness_of_fit_ref     1.042
_refine_ls_restrained_S_all     1.067
_refine_ls_number_reflns     4846
_refine_ls_number_parameters     253
_refine_ls_number_restraints     36
_refine_ls_hydrogen_treatment     constr
_refine_ls_weighting_scheme     calc
_refine_ls_weighting_details
                 'calc w=1/[\s^2^(Fo^2^)+(0.0663P)^2^] where P=(Fo^2^+2Fc^2^)/3'
_atom_sites_solution_hydrogens     geom
_atom_sites_solution_primary     direct
_atom_sites_solution_secondary     difmap
_refine_ls_shift/su_max     0.001
_refine_ls_shift/su_mean     0.000
_refine_diff_density_max     0.760
_refine_diff_density_min     -0.662
_refine_ls_extinction_method     none
_refine_ls_extinction_coef     ?
loop_
    _atom_type_symbol
    _atom_type_description
    _atom_type_scat_dispersion_real
    _atom_type_scat_dispersion_imag
    _atom_type_scat_source
    'C' 'C' 0.0033 0.0016
                         'International Tables Vol C Tables 4.2.6.8 and 6.1.1.4'
    'H' 'H' 0.0000 0.0000
                         'International Tables Vol C Tables 4.2.6.8 and 6.1.1.4'
    'S' 'S' 0.1246 0.1234
                         'International Tables Vol C Tables 4.2.6.8 and 6.1.1.4'
    'Sn' 'Sn' -0.6537 1.4246
                         'International Tables Vol C Tables 4.2.6.8 and 6.1.1.4'
    'N' 'N' 0.0061 0.0033
                         'International Tables Vol C Tables 4.2.6.8 and 6.1.1.4'
_computing_data_collection     'APEX2 (Bruker, 2004)'
_computing_cell_refinement     'SAINT-Plus (Bruker, 2001)'
_computing_data_reduction     'SAINT-Plus (Bruker, 2001)'
_computing_structure_solution     'SHELXS97 (Sheldrick, 2008)'
_computing_structure_refinement     'SHELXL97 (Sheldrick, 2008)'
_computing_molecular_graphics     'SHELXTL (Sheldrick, 2008)'
_computing_publication_material     'SHELXTL (Sheldrick, 2008)'
loop_
    _atom_site_type_symbol
    _atom_site_label
    _atom_site_fract_x
    _atom_site_fract_y
    _atom_site_fract_z
    _atom_site_U_iso_or_equiv
    _atom_site_adp_type
    _atom_site_calc_flag
    _atom_site_refinement_flags
    _atom_site_occupancy
    _atom_site_disorder_assembly
    _atom_site_disorder_group
    Sn Sn1 0.21447(3) 0.20684(5) 0.93872(2) 0.05978(19) Uani d . 1 . .
    S S1 0.29048(10) 0.4803(2) 0.97369(9) 0.0736(5) Uani d . 1 . .
    S S2 0.40599(12) 0.1842(2) 1.02151(12) 0.0911(6) Uani d . 1 . .
    N N1 0.4422(3) 0.5166(7) 1.0553(3) 0.0670(13) Uani d . 1 . .
    C C1 0.2069(3) 0.0560(7) 1.0235(3) 0.0602(15) Uani d D 1 . .
    H H1A 0.2511 -0.0307 1.0336 0.072 Uiso calc R 1 . .
    C C2 0.1285(4) -0.0421(8) 1.0036(3) 0.082(2) Uani d D 1 . .
    H H2A 0.1246 -0.1152 0.9646 0.098 Uiso calc R 1 . .
    H H2B 0.0828 0.0393 0.9900 0.098 Uiso calc R 1 . .
    C C3 0.1217(5) -0.1548(9) 1.0610(4) 0.102(3) Uani d D 1 . .
    H H3A 0.0680 -0.2103 1.0470 0.122 Uiso calc R 1 . .
    H H3B 0.1632 -0.2456 1.0709 0.122 Uiso calc R 1 . .
    C C4 0.1330(5) -0.0499(10) 1.1237(4) 0.104(3) Uani d D 1 . .
    H H4A 0.0876 0.0315 1.1153 0.125 Uiso calc R 1 . .
    H H4B 0.1322 -0.1267 1.1604 0.125 Uiso calc R 1 . .
    C C5 0.2108(5) 0.0466(10) 1.1443(3) 0.101(2) Uani d D 1 . .
    H H5A 0.2562 -0.0355 1.1591 0.121 Uiso calc R 1 . .
    H H5B 0.2136 0.1204 1.1829 0.121 Uiso calc R 1 . .
    C C6 0.2207(4) 0.1582(8) 1.0879(3) 0.0805(19) Uani d D 1 . .
    H H6A 0.1816 0.2537 1.0788 0.097 Uiso calc R 1 . .
    H H6B 0.2757 0.2074 1.1025 0.097 Uiso calc R 1 . .
    C C7 0.2408(6) 0.0636(8) 0.8607(4) 0.109(3) Uani d D 1 . .
    H H7A 0.1857 0.0637 0.8261 0.131 Uiso calc R 1 . .
    C C8 0.2528(7) -0.1148(9) 0.8691(5) 0.161(5) Uani d D 1 . .
    H H8A 0.2072 -0.1634 0.8806 0.193 Uiso calc R 1 . .
    H H8B 0.3025 -0.1345 0.9077 0.193 Uiso calc R 1 . .
    C C9 0.2603(7) -0.2145(9) 0.8092(5) 0.125(4) Uani d D 1 . .
    H H9A 0.2824 -0.3296 0.8239 0.150 Uiso calc R 1 . .
    H H9B 0.2062 -0.2284 0.7751 0.150 Uiso calc R 1 . .
    C C10 0.3153(7) -0.1220(10) 0.7786(5) 0.153(5) Uani d D 1 . .
    H H10A 0.3715 -0.1293 0.8098 0.184 Uiso calc R 1 . .
    H H10B 0.3131 -0.1813 0.7369 0.184 Uiso calc R 1 . .
    C C11 0.2952(7) 0.0542(11) 0.7636(4) 0.146(4) Uani d D 1 . .
    H H11A 0.2438 0.0607 0.7257 0.175 Uiso calc R 1 . .
    H H11B 0.3376 0.1075 0.7490 0.175 Uiso calc R 1 . .
    C C12 0.2866(4) 0.1581(8) 0.8223(3) 0.083(2) Uani d D 1 . .
    H H12A 0.3410 0.1873 0.8533 0.099 Uiso calc R 1 . .
    H H12B 0.2581 0.2662 0.8049 0.099 Uiso calc R 1 . .
    C C13 0.0980(4) 0.3417(7) 0.8883(3) 0.0646(16) Uani d D 1 . .
    H H13A 0.0558 0.2509 0.8735 0.078 Uiso calc R 1 . .
    C C14 0.0716(4) 0.4589(8) 0.9331(3) 0.0723(18) Uani d D 1 . .
    H H14A 0.1141 0.5457 0.9522 0.087 Uiso calc R 1 . .
    H H14B 0.0654 0.3919 0.9706 0.087 Uiso calc R 1 . .
    C C15 -0.0088(4) 0.5499(9) 0.8960(3) 0.089(2) Uani d D 1 . .
    H H15A -0.0529 0.4647 0.8829 0.106 Uiso calc R 1 . .
    H H15B -0.0208 0.6330 0.9265 0.106 Uiso calc R 1 . .
    C C16 -0.0060(4) 0.6428(8) 0.8339(3) 0.084(2) Uani d D 1 . .
    H H16A -0.0597 0.6927 0.8100 0.101 Uiso calc R 1 . .
    H H16B 0.0335 0.7374 0.8473 0.101 Uiso calc R 1 . .
    C C17 0.0175(4) 0.5240(9) 0.7877(3) 0.090(2) Uani d D 1 . .
    H H17A 0.0230 0.5897 0.7497 0.108 Uiso calc R 1 . .
    H H17B -0.0254 0.4377 0.7697 0.108 Uiso calc R 1 . .
    C C18 0.0983(4) 0.4331(8) 0.8250(3) 0.0762(18) Uani d D 1 . .
    H H18A 0.1097 0.3489 0.7946 0.091 Uiso calc R 1 . .
    H H18B 0.1423 0.5185 0.8370 0.091 Uiso calc R 1 . .
    C C19 0.3871(4) 0.3993(8) 1.0215(3) 0.0638(15) Uani d . 1 . .
    C C20 0.4243(4) 0.6994(8) 1.0636(4) 0.079(2) Uani d . 1 . .
    H H20A 0.3724 0.7314 1.0293 0.095 Uiso calc R 1 . .
    H H20B 0.4673 0.7721 1.0573 0.095 Uiso calc R 1 . .
    C C21 0.4195(6) 0.7289(11) 1.1325(5) 0.112(3) Uani d . 1 . .
    H H21A 0.3723 0.6671 1.1368 0.135 Uiso calc R 1 . .
    H H21B 0.4120 0.8522 1.1389 0.135 Uiso calc R 1 . .
    C C22 0.4978(6) 0.6655(15) 1.1871(5) 0.132(4) Uani d . 1 . .
    H H22A 0.5428 0.7433 1.1887 0.158 Uiso calc R 1 . .
    H H22B 0.4901 0.6700 1.2311 0.158 Uiso calc R 1 . .
    C C23 0.5204(5) 0.4844(13) 1.1745(4) 0.112(3) Uani d . 1 . .
    H H23A 0.4805 0.4035 1.1812 0.135 Uiso calc R 1 . .
    H H23B 0.5740 0.4559 1.2071 0.135 Uiso calc R 1 . .
    C C24 0.5228(4) 0.4648(10) 1.1035(3) 0.082(2) Uani d . 1 . .
    H H24A 0.5658 0.5379 1.0975 0.098 Uiso calc R 1 . .
    H H24B 0.5345 0.3447 1.0954 0.098 Uiso calc R 1 . .
loop_
    _atom_site_aniso_label
    _atom_site_aniso_U_11
    _atom_site_aniso_U_22
    _atom_site_aniso_U_33
    _atom_site_aniso_U_12
    _atom_site_aniso_U_13
    _atom_site_aniso_U_23
    Sn1 0.0764(3) 0.0486(3) 0.0632(3) -0.0086(2) 0.0351(2) -0.0032(2)
    S1 0.0691(10) 0.0512(9) 0.0971(13) -0.0085(8) 0.0233(9) 0.0023(9)
    S2 0.0931(13) 0.0608(11) 0.1322(18) 0.0064(9) 0.0547(13) 0.0058(11)
    N1 0.063(3) 0.067(3) 0.075(4) -0.007(3) 0.029(3) 0.002(3)
    C1 0.070(4) 0.049(3) 0.069(4) 0.004(3) 0.034(3) 0.008(3)
    C2 0.092(5) 0.077(5) 0.078(5) -0.027(4) 0.030(4) 0.005(4)
    C3 0.122(6) 0.087(5) 0.112(7) -0.029(5) 0.060(5) 0.010(5)
    C4 0.135(7) 0.109(6) 0.089(6) -0.007(6) 0.065(5) 0.015(5)
    C5 0.137(7) 0.102(6) 0.066(5) -0.016(5) 0.039(5) 0.000(4)
    C6 0.102(5) 0.073(4) 0.070(4) -0.018(4) 0.034(4) -0.007(4)
    C7 0.193(9) 0.063(4) 0.121(7) -0.025(5) 0.119(7) -0.027(4)
    C8 0.311(15) 0.068(5) 0.196(11) -0.029(7) 0.206(11) -0.026(6)
    C9 0.203(10) 0.075(5) 0.147(9) -0.026(6) 0.123(8) -0.029(5)
    C10 0.274(13) 0.083(6) 0.185(10) 0.034(8) 0.187(11) 0.022(7)
    C11 0.242(12) 0.128(8) 0.126(8) -0.010(8) 0.138(9) -0.002(7)
    C12 0.112(6) 0.064(4) 0.090(5) -0.017(4) 0.059(5) -0.008(4)
    C13 0.072(4) 0.059(4) 0.062(4) -0.015(3) 0.021(3) 0.000(3)
    C14 0.076(4) 0.083(5) 0.067(4) 0.007(4) 0.036(4) 0.017(4)
    C15 0.089(5) 0.104(6) 0.084(5) 0.010(4) 0.044(4) 0.017(4)
    C16 0.105(5) 0.069(4) 0.080(5) 0.008(4) 0.035(4) 0.013(4)
    C17 0.111(6) 0.084(5) 0.066(5) 0.005(4) 0.019(4) 0.007(4)
    C18 0.098(5) 0.074(4) 0.063(4) 0.000(4) 0.035(4) -0.002(3)
    C19 0.063(4) 0.069(4) 0.068(4) -0.008(3) 0.034(3) 0.002(3)
    C20 0.078(4) 0.068(4) 0.099(6) -0.015(4) 0.038(4) -0.004(4)
    C21 0.102(7) 0.117(7) 0.135(8) -0.005(5) 0.062(6) -0.034(6)
    C22 0.116(8) 0.190(11) 0.099(7) -0.008(8) 0.048(6) -0.039(7)
    C23 0.093(6) 0.162(9) 0.085(6) 0.015(6) 0.034(5) 0.025(6)
    C24 0.060(4) 0.105(6) 0.082(5) -0.002(4) 0.026(4) -0.002(4)
_geom_special_details
;
 All esds (except the esd in the dihedral angle between two l.s. planes)
 are estimated using the full covariance matrix.  The cell esds are taken
 into account individually in the estimation of esds in distances, angles
 and torsion angles; correlations between esds in cell parameters are only
 used when they are defined by crystal symmetry.  An approximate (isotropic)
 treatment of cell esds is used for estimating esds involving l.s. planes.
;
loop_
    _geom_bond_atom_site_label_1
    _geom_bond_atom_site_label_2
    _geom_bond_site_symmetry_2
    _geom_bond_distance
    _geom_bond_publ_flag
    Sn1 C7 . 2.133(6) ?
    Sn1 C1 . 2.151(5) ?
    Sn1 C13 . 2.188(6) ?
    Sn1 S1 . 2.4516(19) ?
    Sn1 S2 . 3.174(3) ?
    S1 C19 . 1.742(6) ?
    S2 C19 . 1.683(7) ?
    N1 C19 . 1.327(7) ?
    N1 C20 . 1.459(8) ?
    N1 C24 . 1.469(8) ?
    C1 C2 . 1.480(7) ?
    C1 C6 . 1.502(7) ?
    C1 H1A . 0.980 ?
    C2 C3 . 1.512(7) ?
    C2 H2A . 0.970 ?
    C2 H2B . 0.970 ?
    C3 C4 . 1.490(8) ?
    C3 H3A . 0.970 ?
    C3 H3B . 0.970 ?
    C4 C5 . 1.463(7) ?
    C4 H4A . 0.970 ?
    C4 H4B . 0.970 ?
    C5 C6 . 1.510(7) ?
    C5 H5A . 0.970 ?
    C5 H5B . 0.970 ?
    C6 H6A . 0.970 ?
    C6 H6B . 0.970 ?
    C7 C8 . 1.387(7) ?
    C7 C12 . 1.487(6) ?
    C7 H7A . 0.980 ?
    C8 C9 . 1.506(8) ?
    C8 H8A . 0.970 ?
    C8 H8B . 0.970 ?
    C9 C10 . 1.487(8) ?
    C9 H9A . 0.970 ?
    C9 H9B . 0.970 ?
    C10 C11 . 1.405(8) ?
    C10 H10A . 0.970 ?
    C10 H10B . 0.970 ?
    C11 C12 . 1.509(7) ?
    C11 H11A . 0.970 ?
    C11 H11B . 0.970 ?
    C12 H12A . 0.970 ?
    C12 H12B . 0.970 ?
    C13 C14 . 1.475(6) ?
    C13 C18 . 1.493(6) ?
    C13 H13A . 0.980 ?
    C14 C15 . 1.512(7) ?
    C14 H14A . 0.970 ?
    C14 H14B . 0.970 ?
    C15 C16 . 1.492(7) ?
    C15 H15A . 0.970 ?
    C15 H15B . 0.970 ?
    C16 C17 . 1.477(7) ?
    C16 H16A . 0.970 ?
    C16 H16B . 0.970 ?
    C17 C18 . 1.517(7) ?
    C17 H17A . 0.970 ?
    C17 H17B . 0.970 ?
    C18 H18A . 0.970 ?
    C18 H18B . 0.970 ?
    C20 C21 . 1.484(11) ?
    C20 H20A . 0.970 ?
    C20 H20B . 0.970 ?
    C21 C22 . 1.523(12) ?
    C21 H21A . 0.970 ?
    C21 H21B . 0.970 ?
    C22 C23 . 1.490(11) ?
    C22 H22A . 0.970 ?
    C22 H22B . 0.970 ?
    C23 C24 . 1.501(10) ?
    C23 H23A . 0.970 ?
    C23 H23B . 0.970 ?
    C24 H24A . 0.970 ?
    C24 H24B . 0.970 ?
loop_
    _geom_angle_atom_site_label_1
    _geom_angle_atom_site_label_2
    _geom_angle_atom_site_label_3
    _geom_angle_site_symmetry_1
    _geom_angle_site_symmetry_3
    _geom_angle
    _geom_angle_publ_flag
    C7 Sn1 C1 . . 115.8(2) ?
    C7 Sn1 C13 . . 105.8(3) ?
    C1 Sn1 C13 . . 110.5(2) ?
    C7 Sn1 S1 . . 116.04(19) ?
    C1 Sn1 S1 . . 112.96(15) ?
    C13 Sn1 S1 . . 92.86(16) ?
    C7 Sn1 S2 . . 86.4(3) ?
    C1 Sn1 S2 . . 82.11(15) ?
    C13 Sn1 S2 . . 154.88(16) ?
    S1 Sn1 S2 . . 62.03(5) ?
    C19 S1 Sn1 . . 100.2(2) ?
    C19 S2 Sn1 . . 77.3(2) ?
    C19 N1 C20 . . 124.9(6) ?
    C19 N1 C24 . . 121.6(6) ?
    C20 N1 C24 . . 111.6(6) ?
    C2 C1 C6 . . 111.8(5) ?
    C2 C1 Sn1 . . 110.2(4) ?
    C6 C1 Sn1 . . 114.6(4) ?
    C2 C1 H1A . . 106.6 ?
    C6 C1 H1A . . 106.6 ?
    Sn1 C1 H1A . . 106.6 ?
    C1 C2 C3 . . 112.0(5) ?
    C1 C2 H2A . . 109.2 ?
    C3 C2 H2A . . 109.2 ?
    C1 C2 H2B . . 109.2 ?
    C3 C2 H2B . . 109.2 ?
    H2A C2 H2B . . 107.9 ?
    C4 C3 C2 . . 111.2(6) ?
    C4 C3 H3A . . 109.4 ?
    C2 C3 H3A . . 109.4 ?
    C4 C3 H3B . . 109.4 ?
    C2 C3 H3B . . 109.4 ?
    H3A C3 H3B . . 108.0 ?
    C5 C4 C3 . . 111.6(6) ?
    C5 C4 H4A . . 109.3 ?
    C3 C4 H4A . . 109.3 ?
    C5 C4 H4B . . 109.3 ?
    C3 C4 H4B . . 109.3 ?
    H4A C4 H4B . . 108.0 ?
    C4 C5 C6 . . 112.9(6) ?
    C4 C5 H5A . . 109.0 ?
    C6 C5 H5A . . 109.0 ?
    C4 C5 H5B . . 109.0 ?
    C6 C5 H5B . . 109.0 ?
    H5A C5 H5B . . 107.8 ?
    C1 C6 C5 . . 112.0(5) ?
    C1 C6 H6A . . 109.2 ?
    C5 C6 H6A . . 109.2 ?
    C1 C6 H6B . . 109.2 ?
    C5 C6 H6B . . 109.2 ?
    H6A C6 H6B . . 107.9 ?
    C8 C7 C12 . . 117.7(6) ?
    C8 C7 Sn1 . . 118.3(5) ?
    C12 C7 Sn1 . . 116.4(4) ?
    C8 C7 H7A . . 99.2 ?
    C12 C7 H7A . . 99.2 ?
    Sn1 C7 H7A . . 99.2 ?
    C7 C8 C9 . . 116.6(7) ?
    C7 C8 H8A . . 108.1 ?
    C9 C8 H8A . . 108.1 ?
    C7 C8 H8B . . 108.1 ?
    C9 C8 H8B . . 108.1 ?
    H8A C8 H8B . . 107.3 ?
    C10 C9 C8 . . 110.9(6) ?
    C10 C9 H9A . . 109.5 ?
    C8 C9 H9A . . 109.5 ?
    C10 C9 H9B . . 109.5 ?
    C8 C9 H9B . . 109.5 ?
    H9A C9 H9B . . 108.0 ?
    C11 C10 C9 . . 114.2(7) ?
    C11 C10 H10A . . 108.7 ?
    C9 C10 H10A . . 108.7 ?
    C11 C10 H10B . . 108.7 ?
    C9 C10 H10B . . 108.7 ?
    H10A C10 H10B . . 107.6 ?
    C10 C11 C12 . . 114.4(7) ?
    C10 C11 H11A . . 108.7 ?
    C12 C11 H11A . . 108.7 ?
    C10 C11 H11B . . 108.7 ?
    C12 C11 H11B . . 108.7 ?
    H11A C11 H11B . . 107.6 ?
    C7 C12 C11 . . 113.1(5) ?
    C7 C12 H12A . . 109.0 ?
    C11 C12 H12A . . 109.0 ?
    C7 C12 H12B . . 109.0 ?
    C11 C12 H12B . . 109.0 ?
    H12A C12 H12B . . 107.8 ?
    C14 C13 C18 . . 111.4(5) ?
    C14 C13 Sn1 . . 114.4(4) ?
    C18 C13 Sn1 . . 111.9(4) ?
    C14 C13 H13A . . 106.2 ?
    C18 C13 H13A . . 106.2 ?
    Sn1 C13 H13A . . 106.2 ?
    C13 C14 C15 . . 112.5(5) ?
    C13 C14 H14A . . 109.1 ?
    C15 C14 H14A . . 109.1 ?
    C13 C14 H14B . . 109.1 ?
    C15 C14 H14B . . 109.1 ?
    H14A C14 H14B . . 107.8 ?
    C16 C15 C14 . . 111.9(5) ?
    C16 C15 H15A . . 109.2 ?
    C14 C15 H15A . . 109.2 ?
    C16 C15 H15B . . 109.2 ?
    C14 C15 H15B . . 109.2 ?
    H15A C15 H15B . . 107.9 ?
    C17 C16 C15 . . 111.4(5) ?
    C17 C16 H16A . . 109.3 ?
    C15 C16 H16A . . 109.3 ?
    C17 C16 H16B . . 109.3 ?
    C15 C16 H16B . . 109.3 ?
    H16A C16 H16B . . 108.0 ?
    C16 C17 C18 . . 110.8(5) ?
    C16 C17 H17A . . 109.5 ?
    C18 C17 H17A . . 109.5 ?
    C16 C17 H17B . . 109.5 ?
    C18 C17 H17B . . 109.5 ?
    H17A C17 H17B . . 108.1 ?
    C13 C18 C17 . . 113.3(5) ?
    C13 C18 H18A . . 108.9 ?
    C17 C18 H18A . . 108.9 ?
    C13 C18 H18B . . 108.9 ?
    C17 C18 H18B . . 108.9 ?
    H18A C18 H18B . . 107.7 ?
    N1 C19 S2 . . 124.2(5) ?
    N1 C19 S1 . . 116.0(5) ?
    S2 C19 S1 . . 119.8(4) ?
    N1 C20 C21 . . 110.1(6) ?
    N1 C20 H20A . . 109.6 ?
    C21 C20 H20A . . 109.6 ?
    N1 C20 H20B . . 109.6 ?
    C21 C20 H20B . . 109.6 ?
    H20A C20 H20B . . 108.2 ?
    C20 C21 C22 . . 110.5(7) ?
    C20 C21 H21A . . 109.5 ?
    C22 C21 H21A . . 109.5 ?
    C20 C21 H21B . . 109.5 ?
    C22 C21 H21B . . 109.5 ?
    H21A C21 H21B . . 108.1 ?
    C23 C22 C21 . . 112.7(8) ?
    C23 C22 H22A . . 109.1 ?
    C21 C22 H22A . . 109.1 ?
    C23 C22 H22B . . 109.1 ?
    C21 C22 H22B . . 109.1 ?
    H22A C22 H22B . . 107.8 ?
    C22 C23 C24 . . 111.3(7) ?
    C22 C23 H23A . . 109.4 ?
    C24 C23 H23A . . 109.4 ?
    C22 C23 H23B . . 109.4 ?
    C24 C23 H23B . . 109.4 ?
    H23A C23 H23B . . 108.0 ?
    N1 C24 C23 . . 108.3(5) ?
    N1 C24 H24A . . 110.0 ?
    C23 C24 H24A . . 110.0 ?
    N1 C24 H24B . . 110.0 ?
    C23 C24 H24B . . 110.0 ?
    H24A C24 H24B . . 108.4 ?
loop_
    _geom_torsion_atom_site_label_1
    _geom_torsion_atom_site_label_2
    _geom_torsion_atom_site_label_3
    _geom_torsion_atom_site_label_4
    _geom_torsion_site_symmetry_1
    _geom_torsion_site_symmetry_2
    _geom_torsion_site_symmetry_3
    _geom_torsion_site_symmetry_4
    _geom_torsion
    _geom_torsion_publ_flag
    C7 Sn1 S1 C19 . . . . -74.8(4) ?
    C1 Sn1 S1 C19 . . . . 62.3(3) ?
    C13 Sn1 S1 C19 . . . . 176.1(2) ?
    S2 Sn1 S1 C19 . . . . -4.49(19) ?
    C7 Sn1 S2 C19 . . . . 126.8(3) ?
    C1 Sn1 S2 C19 . . . . -116.6(2) ?
    C13 Sn1 S2 C19 . . . . 6.0(4) ?
    S1 Sn1 S2 C19 . . . . 4.69(19) ?
    C7 Sn1 C1 C2 . . . . -75.0(5) ?
    C13 Sn1 C1 C2 . . . . 45.3(5) ?
    S1 Sn1 C1 C2 . . . . 147.8(4) ?
    S2 Sn1 C1 C2 . . . . -157.2(4) ?
    C7 Sn1 C1 C6 . . . . 157.8(5) ?
    C13 Sn1 C1 C6 . . . . -81.9(5) ?
    S1 Sn1 C1 C6 . . . . 20.6(5) ?
    S2 Sn1 C1 C6 . . . . 75.6(4) ?
    C6 C1 C2 C3 . . . . -53.1(7) ?
    Sn1 C1 C2 C3 . . . . 178.1(5) ?
    C1 C2 C3 C4 . . . . 55.0(9) ?
    C2 C3 C4 C5 . . . . -55.1(9) ?
    C3 C4 C5 C6 . . . . 54.0(9) ?
    C2 C1 C6 C5 . . . . 51.1(8) ?
    Sn1 C1 C6 C5 . . . . 177.5(5) ?
    C4 C5 C6 C1 . . . . -51.9(9) ?
    C1 Sn1 C7 C8 . . . . -1.1(9) ?
    C13 Sn1 C7 C8 . . . . -123.9(8) ?
    S1 Sn1 C7 C8 . . . . 134.8(8) ?
    S2 Sn1 C7 C8 . . . . 78.4(9) ?
    C1 Sn1 C7 C12 . . . . -150.1(6) ?
    C13 Sn1 C7 C12 . . . . 87.1(7) ?
    S1 Sn1 C7 C12 . . . . -14.3(8) ?
    S2 Sn1 C7 C12 . . . . -70.7(7) ?
    C12 C7 C8 C9 . . . . -39.0(14) ?
    Sn1 C7 C8 C9 . . . . 172.4(7) ?
    C7 C8 C9 C10 . . . . 44.6(14) ?
    C8 C9 C10 C11 . . . . -51.1(13) ?
    C9 C10 C11 C12 . . . . 51.7(14) ?
    C8 C7 C12 C11 . . . . 36.6(13) ?
    Sn1 C7 C12 C11 . . . . -174.2(6) ?
    C10 C11 C12 C7 . . . . -42.7(12) ?
    C7 Sn1 C13 C14 . . . . -176.0(4) ?
    C1 Sn1 C13 C14 . . . . 57.9(5) ?
    S1 Sn1 C13 C14 . . . . -57.9(4) ?
    S2 Sn1 C13 C14 . . . . -59.0(6) ?
    C7 Sn1 C13 C18 . . . . -48.1(5) ?
    C1 Sn1 C13 C18 . . . . -174.2(4) ?
    S1 Sn1 C13 C18 . . . . 70.0(4) ?
    S2 Sn1 C13 C18 . . . . 68.8(6) ?
    C18 C13 C14 C15 . . . . 51.6(7) ?
    Sn1 C13 C14 C15 . . . . 179.7(4) ?
    C13 C14 C15 C16 . . . . -53.7(8) ?
    C14 C15 C16 C17 . . . . 55.2(8) ?
    C15 C16 C17 C18 . . . . -54.7(8) ?
    C14 C13 C18 C17 . . . . -52.1(7) ?
    Sn1 C13 C18 C17 . . . . 178.4(4) ?
    C16 C17 C18 C13 . . . . 53.9(8) ?
    C20 N1 C19 S2 . . . . -171.2(5) ?
    C24 N1 C19 S2 . . . . -8.1(8) ?
    C20 N1 C19 S1 . . . . 9.9(8) ?
    C24 N1 C19 S1 . . . . 173.1(4) ?
    Sn1 S2 C19 N1 . . . . 174.5(5) ?
    Sn1 S2 C19 S1 . . . . -6.7(3) ?
    Sn1 S1 C19 N1 . . . . -172.4(4) ?
    Sn1 S1 C19 S2 . . . . 8.6(4) ?
    C19 N1 C20 C21 . . . . 101.8(8) ?
    C24 N1 C20 C21 . . . . -62.8(7) ?
    N1 C20 C21 C22 . . . . 54.6(9) ?
    C20 C21 C22 C23 . . . . -50.4(10) ?
    C21 C22 C23 C24 . . . . 51.7(10) ?
    C19 N1 C24 C23 . . . . -102.5(7) ?
    C20 N1 C24 C23 . . . . 62.7(7) ?
    C22 C23 C24 N1 . . . . -56.4(9) ?
