# Supplementary material for: Tricyclo­hexyl(piperidine-1-dithio­carboxyl­ato-κS)tin(IV)
Source: Acta Crystallogr Sect E Struct Rep Online. 2008 Jul 16;64(Pt 8):m1035. doi: 10.1107/S1600536808021909 (PMC2961956; doi:10.1107/S1600536808021909)
Supplement: Supplementary file 2 [file e-64-m1035-Isup2.hkl]

# 
# h,k,l, Fc-squared, Fo-squared, sigma(Fo-squared) and status flag 
# 
data_I
_shelx_title ' A in P2(1)/c' 
_shelx_refln_list_code          4 
_shelx_F_calc_maximum      241.37 
_exptl_crystal_F_000      1104.00 
_reflns_d_resolution_high  0.8195 
 
loop_ 
 _symmetry_equiv_pos_as_xyz 
 'x, y, z' 
 '-x, y+1/2, -z+1/2' 
 '-x, -y, -z' 
 'x, -y-1/2, z-1/2' 
 
_cell_length_a    17.2266 
_cell_length_b     7.6757 
_cell_length_c    20.8267 
_cell_angle_alpha  90.000 
_cell_angle_beta  109.598 
_cell_angle_gamma  90.000 
 
_shelx_F_squared_multiplier     1.000 
 
loop_ 
 _refln_index_h 
 _refln_index_k 
 _refln_index_l 
 _refln_F_squared_calc 
 _refln_F_squared_meas 
 _refln_F_squared_sigma 
 _refln_observed_status 
   1   0   0       78.01       58.04     11.23 o 
   2   0   0    25638.54    27292.12    496.60 o 
   3   0   0    11388.58    12208.68    248.58 o 
   4   0   0    30254.43    31821.34    664.55 o 
   5   0   0    11710.18    12067.21    216.93 o 
   6   0   0    10624.04    10940.12    255.08 o 
   7   0   0     2410.20     2365.02    107.66 o 
   8   0   0        9.79       20.07     15.91 o 
   9   0   0     6573.00     6635.79    162.75 o 
  10   0   0    12188.42    12065.75    251.20 o 
  11   0   0     2323.58     2167.58     95.86 o 
  12   0   0     3353.07     3258.58    143.43 o 
  13   0   0      124.01       69.04     50.29 o 
  14   0   0     2788.53     2813.14    125.97 o 
  15   0   0       62.50       95.87     71.39 o 
  16   0   0      853.11      916.87     95.08 o 
  17   0   0       15.31       39.70     48.42 o 
  18   0   0      109.41      100.19    101.75 o 
  19   0   0       54.87      -26.02    110.34 o 
   1   1   0    40230.99    40098.99    363.25 o 
   2   1   0     5094.22     4728.33     60.55 o 
   3   1   0    15300.63    14381.56    152.87 o 
   4   1   0    10868.75    10502.22    187.23 o 
   5   1   0     5116.81     5208.65     85.97 o 
   6   1   0    27525.52    27002.34    334.04 o 
   7   1   0      628.66      695.43     32.25 o 
   8   1   0     8187.81     8242.47    128.39 o 
   9   1   0     4129.76     4128.36     87.82 o 
  10   1   0     2396.53     2582.27     71.68 o 
  11   1   0     3988.92     4065.71     96.03 o 
  12   1   0      892.70     1078.47     53.16 o 
  13   1   0     1105.25     1142.24     58.04 o 
  14   1   0        4.53      -11.69     21.21 o 
  15   1   0      930.47      990.60     63.83 o 
  16   1   0      152.75      119.56     68.88 o 
  17   1   0      428.69      275.09     61.89 o 
  18   1   0       62.20        8.58     60.80 o 
  19   1   0        7.51      -28.47     42.76 o 
   0   2   0      651.77      497.55     35.03 o 
   1   2   0     1005.80      924.83     25.47 o 
   2   2   0    10054.66     9361.23    107.32 o 
   3   2   0     6698.89     6479.36    108.51 o 
   4   2   0      190.53      233.54     17.29 o 
   5   2   0    27244.49    27061.56    284.94 o 
   6   2   0     2824.05     3099.04     62.60 o 
   7   2   0     9141.20     9097.99    129.13 o 
   8   2   0      281.83      263.89     26.10 o 
   9   2   0     2742.88     2706.85     72.20 o 
  10   2   0      988.26     1076.24     52.34 o 
  11   2   0     2483.20     2489.16     76.10 o 
  12   2   0      118.42      108.16     28.67 o 
  13   2   0       20.92       17.86     28.26 o 
  14   2   0      305.53      226.72     69.29 o 
  15   2   0       82.74       98.32     69.04 o 
  16   2   0      305.64      239.02     56.14 o 
  17   2   0      122.21       98.07     81.82 o 
  18   2   0       29.48       13.50     53.75 o 
  19   2   0      161.37      115.78     43.87 o 
   1   3   0     2301.01     2147.14     51.81 o 
   2   3   0     2213.38     2302.96     48.12 o 
   3   3   0     2203.76     2032.15     53.43 o 
   4   3   0     5852.50     5937.33    107.43 o 
   5   3   0       35.75       60.37     12.29 o 
   6   3   0     2263.19     2280.26     54.61 o 
   7   3   0       83.17       97.07     18.49 o 
   8   3   0     2494.80     2458.84     63.14 o 
   9   3   0        3.60        0.38     17.82 o 
  10   3   0     1435.20     1361.68     60.53 o 
  11   3   0      517.78      675.79     52.54 o 
  12   3   0      147.33      110.01     41.86 o 
  13   3   0      390.05      375.24     59.98 o 
  14   3   0      107.28      153.62     64.69 o 
  15   3   0      162.87       83.51     47.37 o 
  16   3   0       47.75       57.92     48.30 o 
  17   3   0       48.07       62.66     34.21 o 
  18   3   0       55.89       86.59     75.85 o 
   0   4   0     6859.79     6587.47    145.29 o 
   1   4   0       18.84       49.56     13.70 o 
   2   4   0     1842.65     1595.23     49.11 o 
   3   4   0     1128.42     1128.87     37.55 o 
   4   4   0     2264.46     2164.39     63.17 o 
   5   4   0      568.80      723.76     44.67 o 
   6   4   0       81.04       71.95     21.80 o 
   7   4   0      128.26      222.95     33.70 o 
   8   4   0      916.84      933.81     60.08 o 
   9   4   0      218.74      260.54     38.78 o 
  10   4   0      300.99      329.89     53.97 o 
  11   4   0       18.37       60.29     27.55 o 
  12   4   0      656.34      725.53     60.30 o 
  13   4   0       16.79       46.64     27.77 o 
  14   4   0      451.76      536.20     69.57 o 
  15   4   0        6.31        8.36     52.48 o 
  16   4   0       59.94       55.92     38.24 o 
  17   4   0        2.17       55.10     36.15 o 
   1   5   0      867.70      898.36     41.06 o 
   2   5   0      282.11      327.81     31.92 o 
   3   5   0     1759.94     1747.77     62.65 o 
   4   5   0       24.96       59.57     23.00 o 
   5   5   0       20.56       45.92     28.64 o 
   6   5   0      169.14      181.02     35.08 o 
   7   5   0      219.32      330.10     44.22 o 
   8   5   0      240.53      290.85     44.41 o 
   9   5   0      339.64      363.09     46.88 o 
  10   5   0        6.61       -3.43     21.14 o 
  11   5   0      133.52      157.08     38.04 o 
  12   5   0        9.33       -3.58     22.98 o 
  13   5   0      231.75      291.64     53.03 o 
  14   5   0        0.03      -13.29     31.69 o 
  15   5   0        9.00      -10.59     37.62 o 
  16   5   0        9.80      -16.84     43.27 o 
   0   6   0     1158.11     1306.85    112.10 o 
   1   6   0      143.63      251.03     34.65 o 
   2   6   0        0.31       13.71     22.95 o 
   3   6   0       83.77      120.84     27.30 o 
   4   6   0       59.65      123.57     36.55 o 
   5   6   0       50.41      103.57     33.47 o 
   6   6   0      198.61      171.48     32.10 o 
   7   6   0      284.49      191.06     40.69 o 
   8   6   0        4.52      -14.07     25.92 o 
   9   6   0        0.26       -7.26     37.70 o 
  10   6   0       66.90       12.92     28.40 o 
  11   6   0       10.03        6.91     32.53 o 
  12   6   0        4.03      -25.77     26.54 o 
  13   6   0        8.35      -24.56     29.98 o 
  14   6   0       18.16      -13.60     32.75 o 
  15   6   0       23.33       42.61     46.52 o 
   1   7   0     1538.76     1612.61     96.73 o 
   2   7   0       40.87       49.07     29.81 o 
   3   7   0      455.53      520.05     69.57 o 
   4   7   0        0.91        3.43     24.07 o 
   5   7   0      265.31      328.35     48.64 o 
   6   7   0       91.59       74.66     35.03 o 
   7   7   0       89.39      115.70     37.94 o 
   8   7   0        6.64       20.00     29.34 o 
   9   7   0      196.75      192.45     46.29 o 
  10   7   0       42.17       20.54     32.40 o 
  11   7   0       71.15       70.36     35.82 o 
  12   7   0       66.74       38.19     34.12 o 
  13   7   0       18.97        5.19     41.11 o 
   0   8   0      751.54      969.20    141.75 o 
   1   8   0        4.81       -1.15     31.08 o 
   2   8   0      204.39      272.18     56.99 o 
   3   8   0      301.62      351.66     65.48 o 
   4   8   0       25.08        6.29     33.16 o 
   5   8   0      630.97      474.88     86.60 o 
   6   8   0      161.64      133.61     46.20 o 
   7   8   0      303.79      265.55     53.32 o 
   8   8   0        4.05      -25.54     30.46 o 
   9   8   0      213.88      215.42     51.31 o 
  10   8   0       30.26       72.15     43.92 o 
   1   9   0      207.64      293.11     61.04 o 
   2   9   0       42.71       97.28     40.65 o 
   3   9   0       28.72       25.91     38.95 o 
   4   9   0      409.15      438.11     71.62 o 
   5   9   0       44.46       59.66     46.30 o 
 -19   1   1       29.81      -21.81     53.20 o 
 -18   1   1        0.90      -14.36     41.89 o 
 -17   1   1       17.83       -0.07     47.42 o 
 -16   1   1       71.23       69.89     37.89 o 
 -15   1   1      191.31      153.05     54.27 o 
 -14   1   1       20.39       20.40     19.90 o 
 -13   1   1        0.52       -6.98     15.93 o 
 -12   1   1       58.02       68.93     24.40 o 
 -11   1   1     1014.50      942.19     47.67 o 
 -10   1   1      147.69      178.16     25.43 o 
  -9   1   1     2462.68     2140.99     61.04 o 
  -8   1   1      105.76      135.27     20.21 o 
  -7   1   1     4374.78     4524.37     82.40 o 
  -6   1   1     2047.39     2061.30     49.66 o 
  -5   1   1     6677.47     6652.86     95.03 o 
  -4   1   1     1168.48     1073.31     32.70 o 
  -3   1   1      267.08      259.32     17.81 o 
  -2   1   1     6776.79     7436.25    102.19 o 
  -1   1   1      990.34      777.88     26.81 o 
   0   1   1       27.08       12.21      6.06 o 
   1   1   1     7005.74     7144.88     84.63 o 
   2   1   1    50931.11    48553.75   1024.04 o 
   3   1   1    29047.21    28691.07    283.35 o 
   4   1   1      190.53      221.26     16.95 o 
   5   1   1     7576.68     7939.30    111.60 o 
   6   1   1        5.56        6.32     10.95 o 
   7   1   1     2671.25     2702.51     63.09 o 
   8   1   1      844.46      879.28     38.91 o 
   9   1   1     1219.79     1176.46     46.54 o 
  10   1   1       63.60       78.56     20.99 o 
  11   1   1     2111.71     1943.91     66.88 o 
  12   1   1        5.98        4.95     15.56 o 
  13   1   1      191.01      255.73     39.00 o 
  14   1   1        8.08       13.82     18.40 o 
  15   1   1       53.19       86.69     51.46 o 
  16   1   1        2.44        8.04     24.28 o 
  17   1   1       49.44       49.67     30.78 o 
  18   1   1        0.01       -8.35     42.70 o 
  19   1   1       44.09       30.74     35.52 o 
 -19   2   1       13.37      -19.32     59.92 o 
 -18   2   1       14.15       -2.34     38.40 o 
 -17   2   1       83.15       80.07     35.76 o 
 -16   2   1        0.28        9.59     26.41 o 
 -15   2   1      624.61      446.62     89.26 o 
 -14   2   1        1.29       10.63     22.60 o 
 -13   2   1       70.32       62.87     25.13 o 
 -12   2   1      977.87     1105.12     98.73 o 
 -11   2   1      116.55      130.57     24.78 o 
 -10   2   1     1751.77     1736.24     59.61 o 
  -9   2   1      324.25      336.70     31.41 o 
  -8   2   1     1093.36     1106.45     40.25 o 
  -7   2   1      175.66      190.12     20.41 o 
  -6   2   1    12536.09    12602.72    156.47 o 
  -5   2   1     9467.86     9344.60    120.46 o 
  -4   2   1     7991.80     8313.95    131.85 o 
  -3   2   1     4294.26     3840.43     70.97 o 
  -2   2   1     1513.15     1467.89     32.83 o 
  -1   2   1    10661.30    10534.95    116.27 o 
   0   2   1       88.98       68.24      9.47 o 
   1   2   1     1542.04     1682.03     34.80 o 
   2   2   1      715.65      787.13     24.57 o 
   3   2   1     7309.91     7232.98    117.22 o 
   4   2   1    22216.49    22451.11    240.98 o 
   5   2   1      621.97      738.50     30.20 o 
   6   2   1     3562.03     3374.07     67.50 o 
   7   2   1       24.43       32.81     14.72 o 
   8   2   1     2341.97     2414.18     61.62 o 
   9   2   1     1434.22     1456.47     54.25 o 
  10   2   1     1083.87     1096.04     51.31 o 
  11   2   1      286.15      376.76     38.95 o 
  12   2   1       45.67       69.17     22.20 o 
  13   2   1      360.54      396.19     88.44 o 
  14   2   1      145.80      114.48     59.68 o 
  15   2   1      170.10      136.07     67.98 o 
  16   2   1       14.53       66.46     33.13 o 
  17   2   1       62.95       64.80     65.10 o 
  18   2   1       48.42       58.34     76.71 o 
  19   2   1        0.39       12.75     53.26 o 
 -19   3   1        3.36       -6.45     42.90 o 
 -18   3   1       83.68       57.81     63.39 o 
 -17   3   1       12.19      -12.80     50.62 o 
 -16   3   1      466.22      328.56     91.30 o 
 -15   3   1       94.67       41.94     60.53 o 
 -14   3   1      871.40      780.90    102.46 o 
 -13   3   1      593.35      464.87     73.79 o 
 -12   3   1      728.25      678.16     67.68 o 
 -11   3   1     2065.13     1919.21     73.57 o 
 -10   3   1     1110.59     1054.93     55.06 o 
  -9   3   1      635.48      693.79     55.84 o 
  -8   3   1       80.88      108.88     24.46 o 
  -7   3   1     1515.90     1452.39     43.03 o 
  -6   3   1     3296.41     3129.60     79.23 o 
  -5   3   1      730.46      676.94     38.89 o 
  -4   3   1     6606.92     6905.87    125.46 o 
  -3   3   1      153.00      185.79     23.37 o 
  -2   3   1     9369.18     9119.02    114.60 o 
  -1   3   1     7896.68     7321.54    109.91 o 
   0   3   1    30889.02    30578.07    443.88 o 
   1   3   1     1224.27     1187.15     34.77 o 
   2   3   1     8098.92     7948.07    105.77 o 
   3   3   1     3566.51     4195.41     70.04 o 
   4   3   1     2660.22     2910.94     77.17 o 
   5   3   1     6157.85     6461.48    116.96 o 
   6   3   1      394.89      505.14     33.06 o 
   7   3   1      233.23      259.02     25.42 o 
   8   3   1     1258.17     1231.72     47.81 o 
   9   3   1      336.11      322.83     38.67 o 
  10   3   1     1827.51     1741.82     68.49 o 
  11   3   1       98.26       85.04     26.82 o 
  12   3   1     1506.09     1545.44     76.84 o 
  13   3   1        8.96       12.38     24.34 o 
  14   3   1      600.47      359.31     79.70 o 
  15   3   1      143.06      109.33     74.63 o 
  16   3   1      314.79      193.59     51.77 o 
  17   3   1        0.34       32.84     33.59 o 
  18   3   1       22.24       55.59     36.86 o 
 -18   4   1        5.97      -60.77     60.77 o 
 -17   4   1      171.29      108.01     73.76 o 
 -16   4   1        6.69      -14.31     33.90 o 
 -15   4   1      569.06      434.14     64.68 o 
 -14   4   1      127.03       43.14     47.96 o 
 -13   4   1      397.05      383.81     60.13 o 
 -12   4   1     1697.83     1488.54     72.14 o 
 -11   4   1      682.42      821.79     73.98 o 
 -10   4   1     2388.88     2298.72     83.92 o 
  -9   4   1      330.06      496.63     47.77 o 
  -8   4   1     1291.96     1186.12     59.88 o 
  -7   4   1     2773.05     2608.82     80.38 o 
  -6   4   1     3106.84     2958.61     83.53 o 
  -5   4   1     3447.90     3385.28     86.38 o 
  -4   4   1     2522.68     2546.22     82.45 o 
  -3   4   1     2336.90     2232.49     52.48 o 
  -2   4   1     1668.00     1856.89     49.24 o 
  -1   4   1    20396.54    20968.71    264.32 o 
   0   4   1      184.32      247.64     30.01 o 
   1   4   1     9142.97     9182.76    140.38 o 
   2   4   1     1194.88     1182.86     39.39 o 
   3   4   1      388.10      308.79     29.64 o 
   4   4   1     4798.75     4979.95    100.08 o 
   5   4   1      221.24      202.67     29.70 o 
   6   4   1     4287.72     4175.77    109.13 o 
   7   4   1       60.39      107.78     23.71 o 
   8   4   1       28.88       48.16     22.11 o 
   9   4   1     2574.63     2531.11    114.28 o 
  10   4   1      689.79      709.76     62.17 o 
  11   4   1     1049.63     1052.80     81.83 o 
  12   4   1       65.22       85.38     32.09 o 
  13   4   1      713.46      611.10     63.72 o 
  14   4   1       73.16       98.82     34.43 o 
  15   4   1      347.89      170.52     66.63 o 
  16   4   1       50.90       14.10     32.58 o 
  17   4   1       37.85       20.99     36.74 o 
 -17   5   1       16.52       40.88     45.15 o 
 -16   5   1      227.13      158.74     57.28 o 
 -15   5   1       20.51      -12.46     34.73 o 
 -14   5   1      108.01       63.92     34.54 o 
 -13   5   1      339.95      385.27     52.42 o 
 -12   5   1      192.52      198.68     44.59 o 
 -11   5   1     1391.14     1326.44     74.54 o 
 -10   5   1      189.23      221.92     40.11 o 
  -9   5   1     2216.15     2038.78     88.51 o 
  -8   5   1      598.14      539.53     62.44 o 
  -7   5   1     4097.54     4033.08    131.92 o 
  -6   5   1     2077.62     2060.22     81.50 o 
  -5   5   1     5634.29     6003.94    131.27 o 
  -4   5   1     2076.46     2206.64     82.99 o 
  -3   5   1      731.29      877.02     49.56 o 
  -2   5   1     4829.45     4908.83     92.47 o 
  -1   5   1       60.98       98.46     19.46 o 
   0   5   1     4542.30     4525.30     89.72 o 
   1   5   1     1493.46     1605.40     59.47 o 
   2   5   1     1530.41     1678.71     56.67 o 
   3   5   1     4129.60     3948.12     94.03 o 
   4   5   1       50.70      127.39     23.83 o 
   5   5   1     9273.86     9281.91    170.97 o 
   6   5   1        0.08       37.47     17.99 o 
   7   5   1     4385.47     4056.11    129.44 o 
   8   5   1      252.99      334.21     51.45 o 
   9   5   1      716.17      789.90     72.23 o 
  10   5   1     1282.57     1266.72    102.28 o 
  11   5   1      666.23      567.28     62.46 o 
  12   5   1      292.49      242.54     43.55 o 
  13   5   1        6.78       -9.59     32.20 o 
  14   5   1       95.75       89.56     39.92 o 
  15   5   1      174.47      163.56     48.61 o 
  16   5   1       74.97       75.89     39.82 o 
 -15   6   1      249.76      271.07     55.70 o 
 -14   6   1        0.40      -13.79     30.11 o 
 -13   6   1       85.34       63.05     34.84 o 
 -12   6   1      322.53      241.01     48.34 o 
 -11   6   1      100.71       99.81     38.85 o 
 -10   6   1     1265.09     1103.32    115.10 o 
  -9   6   1       34.06       22.56     26.85 o 
  -8   6   1     1627.47     1584.94     82.43 o 
  -7   6   1      736.17      747.78     60.76 o 
  -6   6   1     4218.84     4281.18    119.59 o 
  -5   6   1     2042.89     1980.54     80.37 o 
  -4   6   1     2703.90     2766.60    103.49 o 
  -3   6   1     1789.60     1808.30     75.05 o 
  -2   6   1      120.30      136.70     32.76 o 
  -1   6   1     4689.99     4677.89    119.83 o 
   0   6   1      547.52      607.89     61.32 o 
   1   6   1     2874.71     2850.35     85.83 o 
   2   6   1     1333.08     1405.04     70.96 o 
   3   6   1      221.18      294.65     37.91 o 
   4   6   1     7059.09     7403.62    162.80 o 
   5   6   1      195.27      280.44     64.48 o 
   6   6   1     3267.31     3132.57    101.90 o 
   7   6   1      152.73      175.44     36.54 o 
   8   6   1     1509.26     1264.91    103.34 o 
   9   6   1      835.37      802.22     75.73 o 
  10   6   1      539.32      503.78     67.60 o 
  11   6   1      489.22      490.53     62.76 o 
  12   6   1        2.36      -19.37     28.78 o 
  13   6   1      168.63      137.90     44.06 o 
  14   6   1       71.95      109.31     44.19 o 
 -13   7   1       51.93       29.07     35.42 o 
 -12   7   1      263.02      301.72     54.45 o 
 -11   7   1      219.30      109.15     41.44 o 
 -10   7   1      115.55      121.62     39.69 o 
  -9   7   1      537.86      483.58     60.87 o 
  -8   7   1        1.30      -15.16     26.26 o 
  -7   7   1      510.49      537.41     61.27 o 
  -6   7   1      529.30      540.35     58.58 o 
  -5   7   1      448.00      487.93     56.06 o 
  -4   7   1     1980.97     2048.72     94.12 o 
  -3   7   1       74.82       86.13     35.84 o 
  -2   7   1     2725.65     2614.65    121.87 o 
  -1   7   1      159.99      227.71     54.71 o 
   0   7   1     3175.28     3363.06    140.10 o 
   1   7   1      757.46      985.50    111.62 o 
   2   7   1     1367.54     1465.92     92.50 o 
   3   7   1     1497.84     1622.04     96.76 o 
   4   7   1      263.64      243.15     44.57 o 
   5   7   1     1436.86     1520.67     92.60 o 
   6   7   1       39.78       23.75     26.66 o 
   7   7   1      646.46      536.53     65.82 o 
   8   7   1      420.84      420.62     66.90 o 
   9   7   1      210.10      183.64     76.38 o 
  10   7   1      535.37      500.51    160.37 o 
  11   7   1        7.39       28.16     41.94 o 
  12   7   1      382.35      299.88     98.49 o 
 -10   8   1      224.72      168.62     50.60 o 
  -9   8   1       57.41       24.30     37.34 o 
  -8   8   1      341.50      325.38     73.90 o 
  -7   8   1       81.14      105.50     42.27 o 
  -6   8   1       76.44      111.96     50.39 o 
  -5   8   1      251.29      311.15     78.35 o 
  -4   8   1       64.25       72.24     37.12 o 
  -3   8   1      863.27      855.94     91.08 o 
  -2   8   1       24.89       10.94     35.46 o 
  -1   8   1     1019.42      955.36     95.56 o 
   0   8   1       43.23       47.50     34.63 o 
   1   8   1      744.42      897.09     92.91 o 
   2   8   1      545.41      562.58     78.63 o 
   3   8   1       81.83       97.35     42.43 o 
   4   8   1      141.89      132.41     41.81 o 
   5   8   1        0.03        4.73     41.46 o 
   6   8   1      188.73      285.13     65.98 o 
   7   8   1      191.85      169.95     49.29 o 
   8   8   1       63.45       54.13     37.08 o 
   9   8   1      316.26      280.19     60.69 o 
  -5   9   1       52.28       55.33     38.86 o 
  -4   9   1      160.19      141.21     58.29 o 
  -3   9   1       58.06       73.69     40.45 o 
  -2   9   1      147.39      149.78     46.18 o 
  -1   9   1        0.04       -4.34     35.70 o 
   0   9   1       31.45       65.44     42.98 o 
   1   9   1      248.28      217.78     52.15 o 
   2   9   1       14.13       53.10     40.30 o 
   3   9   1      113.51      107.13     44.55 o 
   4   9   1        3.55       39.80     43.59 o 
   5   9   1       87.42      169.82     55.26 o 
 -20   0   2       24.78      -73.52    101.95 o 
 -19   0   2        0.11      -45.72    164.35 o 
 -18   0   2      352.11      292.97    177.63 o 
 -17   0   2      117.38       93.39     77.35 o 
 -16   0   2      627.82      755.90    111.24 o 
 -15   0   2      270.67      366.86     90.35 o 
 -14   0   2     1367.40     1396.58     89.56 o 
 -13   0   2     1428.16     1485.90     87.63 o 
 -12   0   2     1323.24     1479.59    148.41 o 
 -11   0   2     8934.60     8904.87    210.92 o 
 -10   0   2     4525.40     4627.65    162.37 o 
  -9   0   2     4393.25     4317.91    123.12 o 
  -8   0   2     3368.92     3706.06    106.26 o 
  -7   0   2     3047.10     3015.29     89.03 o 
  -6   0   2    21530.07    21483.15    339.85 o 
  -5   0   2     4496.68     4536.91     99.56 o 
  -4   0   2     6913.86     6780.67    124.12 o 
  -3   0   2     3335.65     3583.40     73.55 o 
  -2   0   2    33445.53    35670.51    646.26 o 
  -1   0   2    30201.68    30625.89    691.31 o 
   3   0   2    58258.20    55770.00    776.45 o 
   4   0   2        5.82        2.85     11.23 o 
   5   0   2    33574.22    34125.85    538.02 o 
   6   0   2     3192.72     3695.10     99.60 o 
   7   0   2     1016.77     1142.91     56.57 o 
   8   0   2    13956.42    14348.48    269.67 o 
   9   0   2      318.29      424.08     48.00 o 
  10   0   2     2665.50     2494.09    101.28 o 
  11   0   2       26.21       12.11     25.05 o 
  12   0   2     3874.17     3336.74    128.06 o 
  13   0   2      117.22      163.61     61.02 o 
  14   0   2      999.69      779.26    189.66 o 
  15   0   2      665.84      664.74    140.52 o 
  16   0   2      265.69      178.98    103.93 o 
  17   0   2      133.39       80.65     89.20 o 
  18   0   2        0.01      -87.06    170.57 o 
  19   0   2       16.22      -44.40     45.02 o 
 -20   1   2       36.24        0.08     86.09 o 
 -19   1   2      100.34        8.62     50.08 o 
 -18   1   2        0.00       -0.39     49.97 o 
 -17   1   2      624.21      563.85     64.33 o 
 -16   1   2       24.84      -17.68     44.52 o 
 -15   1   2      543.21      429.13     66.33 o 
 -14   1   2      641.25      586.86     63.09 o 
 -13   1   2      584.34      487.82     44.96 o 
 -12   1   2     4165.83     4084.08     98.11 o 
 -11   1   2      284.86      257.51     30.67 o 
 -10   1   2     5817.37     5602.05    113.63 o 
  -9   1   2       64.19      123.77     20.94 o 
  -8   1   2     5655.13     5616.12     98.44 o 
  -7   1   2     8275.88     8577.60    123.96 o 
  -6   1   2     7671.20     7502.41    108.01 o 
  -5   1   2     8498.93     8355.77    104.58 o 
  -4   1   2    11841.31    11277.71    127.43 o 
  -3   1   2    36469.36    35852.89    343.22 o 
  -2   1   2     5810.41     6107.19    110.89 o 
  -1   1   2    29028.14    29750.54    338.09 o 
   2   1   2     3347.10     3097.21     89.05 o 
   3   1   2      332.72      294.83     18.43 o 
   4   1   2     9618.42     9735.17    119.38 o 
   5   1   2      380.71      452.16     25.22 o 
   6   1   2    22858.67    23590.35    310.99 o 
   7   1   2     2012.54     2091.45     58.47 o 
   8   1   2      385.53      464.17     33.80 o 
   9   1   2     7129.54     7634.15    130.53 o 
  10   1   2       80.07      121.05     23.25 o 
  11   1   2     3506.15     3630.86     92.05 o 
  12   1   2        2.58        4.00     14.78 o 
  13   1   2      298.09      312.32     46.29 o 
  14   1   2      574.79      688.30     55.84 o 
  15   1   2      415.07      412.45     62.54 o 
  16   1   2      335.77      363.28    107.08 o 
  17   1   2       16.64       63.41     31.35 o 
  18   1   2       81.68       80.87     77.30 o 
  19   1   2       17.51       16.89     75.32 o 
 -19   2   2       78.98       65.71     48.97 o 
 -18   2   2      132.67       96.25     64.50 o 
 -17   2   2        7.65       -5.40     39.05 o 
 -16   2   2      936.64      884.16     77.08 o 
 -15   2   2        2.28      -16.69     38.35 o 
 -14   2   2       12.43       15.07     22.99 o 
 -13   2   2     1191.01     1137.54     68.15 o 
 -12   2   2        8.76       -2.97     21.04 o 
 -11   2   2     4749.48     4632.64    162.23 o 
 -10   2   2      213.36      297.19     31.09 o 
  -9   2   2     4604.18     4238.76     89.48 o 
  -8   2   2     3774.92     4166.38     78.74 o 
  -7   2   2     6452.15     6235.61     89.42 o 
  -6   2   2     9989.75     9869.44    136.04 o 
  -5   2   2    15300.20    14967.19    194.27 o 
  -4   2   2     5416.77     5104.38     97.30 o 
  -3   2   2     1841.78     1613.24     43.56 o 
  -2   2   2    11538.43    12057.04    142.34 o 
  -1   2   2     3596.77     3152.86     75.90 o 
   0   2   2     4315.66     4741.92     86.44 o 
   1   2   2     6395.42     6205.85     80.05 o 
   2   2   2     1377.70     1578.52     35.61 o 
   3   2   2    22052.72    23164.04    277.29 o 
   4   2   2     1322.18     1227.18     46.31 o 
   5   2   2    18319.51    20923.39    234.59 o 
   6   2   2     3473.22     3309.61     68.32 o 
   7   2   2     4758.59     5150.09     92.52 o 
   8   2   2     2911.13     2653.46     70.05 o 
   9   2   2     1272.64     1321.96     51.91 o 
  10   2   2     3361.10     3348.96    107.20 o 
  11   2   2      159.34      195.24     31.69 o 
  12   2   2       26.31       41.52     25.95 o 
  13   2   2      572.18      533.00     84.73 o 
  14   2   2      102.97       95.98     59.44 o 
  15   2   2      187.22      214.41     57.05 o 
  16   2   2        2.19       34.68     28.74 o 
  17   2   2      237.86      278.44     57.65 o 
  18   2   2       23.55       40.65     65.06 o 
 -19   3   2       73.40       50.94     68.81 o 
 -18   3   2        7.73       -1.93     80.42 o 
 -17   3   2      150.39      208.71     61.20 o 
 -16   3   2       19.25      -22.68     39.69 o 
 -15   3   2      347.92      540.18     87.11 o 
 -14   3   2      102.86       46.19     55.42 o 
 -13   3   2      119.88      228.34     45.94 o 
 -12   3   2      589.82      779.05     60.27 o 
 -11   3   2        3.57       20.01     17.27 o 
 -10   3   2     3417.63     3538.90     95.27 o 
  -9   3   2      651.90      631.09     47.08 o 
  -8   3   2     2515.30     2465.44     74.32 o 
  -7   3   2     3678.53     3572.22     87.36 o 
  -6   3   2     1738.68     1610.31     55.64 o 
  -5   3   2    11083.99    10396.91    196.02 o 
  -4   3   2        8.59        8.50     10.64 o 
  -3   3   2     6538.89     6422.35    103.14 o 
  -2   3   2       81.38      115.13     17.64 o 
  -1   3   2     2633.06     2506.72     54.21 o 
   0   3   2     5892.66     5842.77    102.39 o 
   1   3   2     4333.90     4179.18     69.39 o 
   2   3   2     5887.17     5210.32     80.70 o 
   3   3   2       29.67       43.39     11.62 o 
   4   3   2    11937.69    11081.40    145.82 o 
   5   3   2     3485.40     3448.64     70.64 o 
   6   3   2      443.09      338.49     28.03 o 
   7   3   2      997.76      947.60     42.82 o 
   8   3   2     1008.12      824.89     45.02 o 
   9   3   2     1668.44     1765.62     71.73 o 
  10   3   2       26.55       23.92     18.66 o 
  11   3   2      685.39      690.63     57.77 o 
  12   3   2      122.54      166.56     35.16 o 
  13   3   2      139.51      140.76     35.93 o 
  14   3   2      342.32      346.42     63.75 o 
  15   3   2        8.81       10.77     26.46 o 
  16   3   2      111.74      104.89     82.15 o 
  17   3   2        0.17        0.81     30.20 o 
  18   3   2       49.76       50.70     35.92 o 
 -18   4   2       17.03       -8.43     46.64 o 
 -17   4   2        5.57       16.50     41.53 o 
 -16   4   2      105.10       69.73     81.03 o 
 -15   4   2       96.23       92.43     50.94 o 
 -14   4   2      630.28      574.82     69.40 o 
 -13   4   2       99.41      140.44     58.82 o 
 -12   4   2      184.29      322.41     42.46 o 
 -10   4   2      256.71      320.86     42.99 o 
  -9   4   2      274.72      319.12     39.93 o 
  -8   4   2       50.60       66.94     20.90 o 
  -7   4   2      161.10      305.88     44.89 o 
  -6   4   2     1052.88     1002.75     63.10 o 
  -5   4   2      130.06      178.26     25.89 o 
  -4   4   2     2672.27     2516.05     73.02 o 
  -3   4   2      481.35      486.20     32.05 o 
  -2   4   2     4923.56     4725.04     81.78 o 
  -1   4   2     1130.50     1159.19     55.01 o 
   0   4   2     4653.56     4358.08     79.58 o 
   1   4   2      889.13      872.21     36.81 o 
   2   4   2      866.00      885.17     35.38 o 
   3   4   2     1827.75     1718.86     48.34 o 
   4   4   2      201.30      252.46     24.06 o 
   5   4   2       97.14       86.44     17.30 o 
   6   4   2      533.95      626.13     49.90 o 
   7   4   2       11.67       14.81     17.65 o 
   8   4   2     1508.89     1612.59     70.49 o 
   9   4   2       43.45       73.69     25.62 o 
  10   4   2      494.06      625.29     59.24 o 
  11   4   2      353.67      384.37     60.80 o 
  12   4   2      637.85      706.09     73.95 o 
  13   4   2      127.39      189.34     42.09 o 
  14   4   2      169.56      230.76     44.80 o 
  15   4   2       43.23       63.13     47.87 o 
  16   4   2        5.04       37.56     44.14 o 
  17   4   2        3.60       13.49     34.97 o 
 -17   5   2        0.23       -2.87     44.37 o 
 -16   5   2        2.36        3.48     32.40 o 
 -15   5   2       78.67       66.82     47.18 o 
 -14   5   2       45.12       10.48     32.93 o 
 -13   5   2      166.68      203.18     48.06 o 
 -12   5   2        0.35       32.22     28.47 o 
 -11   5   2       77.22       43.35     29.40 o 
 -10   5   2        0.49      -20.44     20.44 o 
  -9   5   2       42.17        4.82     21.78 o 
  -8   5   2      220.38      192.22     36.35 o 
  -7   5   2      187.98      178.78     34.10 o 
  -6   5   2       10.94       33.54     17.57 o 
  -5   5   2      607.89      711.92     52.09 o 
  -4   5   2      118.05      173.97     27.92 o 
  -3   5   2      929.62     1001.47     50.79 o 
  -2   5   2        8.87       16.70     18.48 o 
  -1   5   2      341.77      370.77     31.85 o 
   0   5   2      543.11      615.08     41.86 o 
   1   5   2      185.90      243.35     31.73 o 
   2   5   2      829.46      996.68     83.36 o 
   3   5   2      531.26      682.00     46.06 o 
   4   5   2        7.27       39.23     17.45 o 
   5   5   2       98.38      143.64     30.48 o 
   6   5   2      190.58      288.67     40.36 o 
   7   5   2      359.12      400.66     46.70 o 
   8   5   2       29.33       38.74     25.59 o 
   9   5   2      180.31      186.99     38.85 o 
  10   5   2       33.16       31.58     27.28 o 
  11   5   2      230.36      227.21     44.27 o 
  12   5   2       58.45       77.21     32.22 o 
  13   5   2      114.79       87.57     38.65 o 
  14   5   2       15.56       64.09     36.09 o 
  15   5   2        3.57       12.90     32.42 o 
  16   5   2        1.39      -12.38     50.46 o 
 -15   6   2       47.01       27.38     31.79 o 
 -14   6   2        0.42      -49.94     49.94 o 
 -13   6   2        2.11      -27.66     27.66 o 
 -12   6   2        0.27       31.89     28.04 o 
 -11   6   2       67.34       23.61     29.31 o 
 -10   6   2       69.42       76.26     34.32 o 
  -9   6   2        2.93      -16.46     21.00 o 
  -8   6   2       13.80      -15.26     25.52 o 
  -7   6   2      159.15      262.69     41.94 o 
  -6   6   2      177.48      194.61     35.98 o 
  -5   6   2       17.18       -2.13     21.46 o 
  -4   6   2      100.83       87.69     29.36 o 
  -3   6   2       82.27       84.13     27.50 o 
  -2   6   2       91.63      134.79     33.35 o 
  -1   6   2      174.19      237.66     35.49 o 
   0   6   2      718.99      885.47     81.64 o 
   1   6   2      132.88      143.96     28.67 o 
   2   6   2      105.25      145.96     34.42 o 
   3   6   2        0.01       28.93     24.05 o 
   5   6   2       23.41       66.73     24.90 o 
   6   6   2      514.64      702.19     60.12 o 
   7   6   2       72.78       74.74     37.38 o 
   8   6   2        1.20        7.75     23.09 o 
   9   6   2        0.26       21.86     25.68 o 
  10   6   2        3.20       -6.81     27.43 o 
  11   6   2        1.33        4.63     29.37 o 
  12   6   2        8.68        2.36     32.61 o 
  13   6   2        1.31       16.99     34.74 o 
  14   6   2       21.28      -24.25     40.17 o 
 -13   7   2        0.13        3.87     30.10 o 
 -12   7   2      154.82      103.25     37.49 o 
 -11   7   2       25.00      -13.63     29.53 o 
 -10   7   2       26.85        3.30     30.53 o 
  -9   7   2       16.89       15.56     28.48 o 
  -8   7   2        2.39       -5.02     35.39 o 
  -7   7   2       63.60       20.09     38.07 o 
  -6   7   2        1.95        5.14     24.22 o 
  -5   7   2       53.88       68.75     29.87 o 
  -4   7   2        1.61        3.52     24.57 o 
  -3   7   2      148.55      183.50     38.44 o 
  -2   7   2      460.41      483.62     62.35 o 
  -1   7   2      563.73      843.06     77.79 o 
   0   7   2      332.06      398.80     57.76 o 
   1   7   2      319.49      369.48     60.93 o 
   2   7   2      137.14      154.85     40.99 o 
   3   7   2       50.33       88.32     37.73 o 
   4   7   2      116.75      144.74     42.25 o 
   5   7   2      252.38      292.98     65.07 o 
   6   7   2      309.85      366.84     67.54 o 
   7   7   2        1.14       31.54     35.97 o 
   8   7   2        0.15       42.67     35.38 o 
   9   7   2      186.60      147.23     50.60 o 
  10   7   2       24.84       20.50     31.97 o 
  11   7   2       79.31        6.66     44.89 o 
  12   7   2        7.74      -13.28     49.40 o 
 -10   8   2        4.38      -32.88     32.88 o 
  -9   8   2       95.94      121.40     51.97 o 
  -8   8   2      185.68      123.42     43.14 o 
  -7   8   2       59.60       48.66     42.77 o 
  -6   8   2      283.33      277.73     57.93 o 
  -5   8   2      218.23      238.85     68.71 o 
  -4   8   2      109.14      138.93     43.74 o 
  -3   8   2        1.10       24.33     28.01 o 
  -2   8   2      234.20      280.29     58.94 o 
  -1   8   2      121.85      128.01     44.20 o 
   0   8   2      357.15      395.14     81.07 o 
   1   8   2      101.36      165.69     50.42 o 
   2   8   2        1.89        5.19     32.56 o 
   3   8   2      341.06      381.10     63.91 o 
   4   8   2       14.82       25.62     31.93 o 
   5   8   2      734.01      554.38     73.23 o 
   6   8   2       13.64       34.56     37.32 o 
   7   8   2      180.26      114.10     43.17 o 
   8   8   2      124.82      104.66     45.86 o 
   9   8   2      111.97       75.39     58.17 o 
  -5   9   2      305.38      297.22     59.50 o 
  -4   9   2       46.72       90.35     42.04 o 
  -3   9   2      133.08      149.20     47.85 o 
  -2   9   2       29.94       81.37     38.64 o 
  -1   9   2      233.11      217.18     62.54 o 
   0   9   2       97.17      154.13     48.45 o 
   1   9   2       39.82       63.78     39.81 o 
   2   9   2      156.11      152.08     60.80 o 
   3   9   2       20.03       71.32     43.52 o 
   4   9   2      586.46      577.38     81.34 o 
 -20   1   3       16.22      -17.78     62.57 o 
 -19   1   3       20.37      -46.28     46.28 o 
 -18   1   3       11.38      -30.65     58.83 o 
 -17   1   3        0.26      -13.24     31.61 o 
 -16   1   3      124.47       70.54     39.52 o 
 -15   1   3      115.44       61.88     59.33 o 
 -14   1   3      265.95      247.04     36.18 o 
 -13   1   3        0.38       -2.65     26.73 o 
 -12   1   3       58.30       89.94     23.08 o 
 -11   1   3      103.91      101.62     21.92 o 
 -10   1   3      369.83      379.29     32.88 o 
  -9   1   3      532.35      613.60     34.83 o 
  -8   1   3     2324.75     2298.80     58.28 o 
  -7   1   3     1826.62     1841.83     48.79 o 
  -6   1   3     1665.88     1615.08     42.72 o 
  -5   1   3       77.69       75.06     12.76 o 
  -4   1   3     3926.17     3803.49     60.38 o 
  -3   1   3     3203.60     2990.39    103.41 o 
   0   1   3       76.12       36.58     15.08 o 
   1   1   3        1.46       -4.87      4.87 o 
   2   1   3    12925.60    11684.34    196.09 o 
   3   1   3     4695.32     4262.95     70.41 o 
   4   1   3     4259.67     3657.75     62.89 o 
   5   1   3     2581.39     2702.77     59.30 o 
   6   1   3     4597.50     4397.63     82.66 o 
   7   1   3      709.09      815.58     37.04 o 
   8   1   3      224.45      285.35     28.69 o 
   9   1   3     1191.10     1382.70     53.35 o 
  10   1   3     1134.09     1112.84     50.05 o 
  11   1   3      192.27      216.77     41.39 o 
  12   1   3      307.02      365.15     60.22 o 
  13   1   3       60.01       38.15     34.56 o 
  14   1   3        2.17       -2.69     32.33 o 
  15   1   3       38.87       15.59     36.56 o 
  16   1   3       13.54       24.76     47.23 o 
  17   1   3       21.97       13.54     35.56 o 
  18   1   3       22.32       77.91     39.70 o 
 -20   2   3        5.13        2.79     37.77 o 
 -19   2   3       16.15      -41.35     41.35 o 
 -18   2   3       11.19      -11.95     51.22 o 
 -17   2   3      124.49       72.09     41.93 o 
 -16   2   3       17.36       21.44     31.54 o 
 -15   2   3      213.00      114.30     47.34 o 
 -14   2   3       97.87       22.40     43.66 o 
 -13   2   3      186.44      171.29     38.76 o 
 -12   2   3      750.11      625.29     52.56 o 
 -11   2   3      308.48      430.11     37.25 o 
 -10   2   3     1622.06     1465.80     53.79 o 
  -9   2   3      392.70      407.44     32.25 o 
  -8   2   3        2.27       32.13     14.23 o 
  -7   2   3     5054.53     4820.39     86.73 o 
  -6   2   3     4250.09     4020.73     77.32 o 
  -5   2   3     2922.32     2902.72     70.56 o 
  -4   2   3       21.33       22.31     10.40 o 
  -3   2   3     1280.42     1381.62     31.92 o 
  -2   2   3      658.01      762.24     24.68 o 
  -1   2   3     3054.19     3129.90     62.95 o 
   0   2   3     2070.21     2151.38     62.38 o 
   1   2   3       95.58      119.05     13.46 o 
   2   2   3     2850.42     3231.91     65.53 o 
   3   2   3     3071.18     3113.43     58.94 o 
   4   2   3     5200.49     5200.63     84.15 o 
   6   2   3      168.78      143.25     20.11 o 
   7   2   3      537.52      637.22     34.46 o 
   8   2   3     1069.03     1029.99     43.04 o 
   9   2   3     1761.44     2094.11     66.11 o 
  10   2   3       98.56      102.51     23.16 o 
  11   2   3      274.74      405.39     41.61 o 
  12   2   3      247.73      272.98     37.78 o 
  13   2   3       14.50       17.37     27.89 o 
  14   2   3      103.88      135.07     58.81 o 
  15   2   3        8.96        4.40     32.53 o 
  16   2   3       50.68      115.33     38.07 o 
  17   2   3        0.70       51.06     52.70 o 
  18   2   3       37.78       15.90     69.42 o 
 -19   3   3       43.13       50.12     50.03 o 
 -18   3   3      118.77       75.34     54.87 o 
 -17   3   3      126.13       43.89     42.57 o 
 -16   3   3      176.91       73.93     67.48 o 
 -15   3   3      616.46      514.00    117.09 o 
 -14   3   3      275.92      284.74     96.48 o 
 -13   3   3     1618.73     1498.80     75.38 o 
 -12   3   3      119.91       88.54     28.79 o 
 -11   3   3     2191.45     1946.23     72.83 o 
 -10   3   3      155.82      207.55     34.91 o 
  -9   3   3     1079.85      986.19     54.64 o 
  -8   3   3     1437.02     1333.53     62.25 o 
  -7   3   3       82.17       74.68     20.47 o 
  -6   3   3     7962.02     7849.78    134.45 o 
  -5   3   3       16.64       40.94     14.94 o 
  -4   3   3     3146.57     3170.32     68.44 o 
  -3   3   3     6856.17     7032.44    100.96 o 
  -2   3   3     3267.38     3470.78     65.35 o 
  -1   3   3     9139.48     8723.04    119.30 o 
   0   3   3     7773.53     7582.17    130.53 o 
   1   3   3     4023.09     3891.91     67.15 o 
   2   3   3        4.83        6.27      9.17 o 
   3   3   3     7076.68     7411.68    111.50 o 
   5   3   3     2716.90     2896.67     68.64 o 
   6   3   3      432.00      611.36     41.87 o 
   7   3   3       32.21        8.47     14.96 o 
   8   3   3     2435.57     2399.72     70.11 o 
   9   3   3      186.54      151.59     30.85 o 
  10   3   3     1616.40     1485.23     68.03 o 
  11   3   3      113.14      118.11     29.52 o 
  12   3   3      638.22      568.90     66.12 o 
  13   3   3      390.32      418.26     53.43 o 
  14   3   3      135.77       50.52     52.63 o 
  15   3   3      183.17      196.04     51.57 o 
  16   3   3       53.31       68.14     33.44 o 
  17   3   3        9.88       -2.92     42.81 o 
 -18   4   3       89.34       90.64     45.36 o 
 -17   4   3      193.99      223.02     51.09 o 
 -16   4   3      167.39      111.08     84.56 o 
 -15   4   3      158.07      117.54     58.57 o 
 -14   4   3      715.81      668.98     67.79 o 
 -13   4   3       23.36        4.55     25.03 o 
 -12   4   3     3323.86     3321.11    109.33 o 
 -11   4   3       11.69       19.27     20.10 o 
 -10   4   3     1436.90     1452.77     66.81 o 
  -9   4   3      675.52      684.35     60.18 o 
  -8   4   3      535.21      764.56     52.83 o 
  -7   4   3     7709.01     7547.94    144.24 o 
  -6   4   3      688.07      886.97     46.82 o 
  -5   4   3     5439.84     5242.86    111.68 o 
  -4   4   3      905.55      987.79     46.85 o 
  -3   4   3     3729.19     3746.91     98.48 o 
  -2   4   3    11451.23    11978.81    161.55 o 
  -1   4   3     8864.26     9039.58    170.52 o 
   0   4   3     5873.79     5350.92     90.91 o 
   1   4   3     1173.67     1244.27     40.64 o 
   2   4   3     5605.49     5605.34     94.30 o 
   3   4   3      735.30      665.89     33.60 o 
   4   4   3     7677.17     7421.34    114.87 o 
   5   4   3      425.16      379.31     32.56 o 
   6   4   3     1220.15     1082.44     56.47 o 
   7   4   3     1872.65     1754.10     72.35 o 
   8   4   3      223.88      306.45     51.36 o 
   9   4   3     2068.16     2075.71     83.54 o 
  10   4   3        4.67        3.00     20.63 o 
  11   4   3      999.32      919.72     70.44 o 
  12   4   3      175.77      242.20     43.53 o 
  13   4   3      170.88      130.30     39.65 o 
  14   4   3      386.22      365.65     61.39 o 
  15   4   3       39.85        4.60     53.54 o 
  16   4   3       55.85       84.11     53.91 o 
 -17   5   3       23.45       -6.11     33.00 o 
 -16   5   3      164.12      156.94     44.85 o 
 -15   5   3       80.97       24.98     34.94 o 
 -14   5   3       10.49       38.02     31.54 o 
 -13   5   3      877.70      944.70     76.16 o 
 -12   5   3       49.51       29.47     28.15 o 
 -11   5   3     1879.71     1935.63    105.30 o 
 -10   5   3      675.75      713.64     65.28 o 
  -9   5   3     1245.58     1209.12     69.97 o 
  -8   5   3     4068.63     3897.75    119.12 o 
  -7   5   3     1978.03     1910.26     91.60 o 
  -6   5   3     5718.89     5483.66    151.18 o 
  -5   5   3      737.39      699.94     50.66 o 
  -4   5   3     3737.77     3774.28    100.66 o 
  -3   5   3      524.67      658.02     48.72 o 
  -2   5   3     1522.97     1613.74     54.28 o 
  -1   5   3     3949.18     4097.72     94.68 o 
   0   5   3     1797.49     1759.60     54.89 o 
   1   5   3     2745.00     2859.08     84.49 o 
   3   5   3     4680.80     5218.87    110.75 o 
   4   5   3     3087.01     3320.36     88.03 o 
   5   5   3     5428.27     5222.70    176.94 o 
   6   5   3     1752.44     1681.07     74.07 o 
   7   5   3      458.96      522.71     54.77 o 
   8   5   3     1572.22     1588.84     78.57 o 
   9   5   3       12.67       22.81     27.04 o 
  10   5   3     1673.17     1642.93     84.88 o 
  11   5   3       19.18       22.87     27.58 o 
  12   5   3       69.03       53.97     32.66 o 
  13   5   3      229.51      190.67     43.84 o 
  14   5   3        5.29       -8.67     38.34 o 
  15   5   3      219.77      131.00     52.46 o 
 -15   6   3       99.52      100.34     40.99 o 
 -14   6   3      125.02      118.43     41.67 o 
 -13   6   3        4.82       -4.13     27.43 o 
 -12   6   3      662.03      706.33    101.58 o 
 -11   6   3       83.65       24.47     27.60 o 
 -10   6   3      822.33      763.44     68.83 o 
  -9   6   3      603.98      512.86     60.01 o 
  -8   6   3      196.44      263.47     43.45 o 
  -7   6   3     3911.13     3908.70    115.82 o 
  -6   6   3      776.52      860.23     63.73 o 
  -5   6   3     2945.51     2642.93     93.82 o 
  -4   6   3       20.93        6.53     22.76 o 
  -3   6   3     2158.78     2082.84     81.13 o 
  -2   6   3     2185.52     2225.64     90.93 o 
  -1   6   3     1755.62     1872.05     75.17 o 
   0   6   3     1837.99     2060.47     90.58 o 
   1   6   3        4.49       -0.07     23.65 o 
   2   6   3     3159.62     3339.37    115.30 o 
   3   6   3     1235.89     1348.18     66.42 o 
   4   6   3     4492.36     4830.55    126.58 o 
   5   6   3      957.30     1193.08     68.05 o 
   6   6   3      950.92      985.22     79.19 o 
   7   6   3     1235.28     1210.25     95.62 o 
   8   6   3      294.61      189.08     42.91 o 
   9   6   3     1288.16     1041.74    118.46 o 
  10   6   3        0.36       -0.49     26.88 o 
  11   6   3      241.27      122.86     44.92 o 
  12   6   3      120.67       66.08     41.79 o 
  13   6   3       56.26       63.27     48.05 o 
  14   6   3      146.19      122.26     56.09 o 
 -13   7   3      232.07      133.09     64.13 o 
 -12   7   3       34.16       25.67     32.92 o 
 -11   7   3      603.75      560.61     73.08 o 
 -10   7   3       32.80       14.07     39.72 o 
  -9   7   3      417.99      349.98     74.61 o 
  -8   7   3      278.73      319.67     71.17 o 
  -7   7   3       13.83       42.39     29.46 o 
  -6   7   3     1348.59     1605.67     91.10 o 
  -5   7   3       66.91       68.29     31.36 o 
  -4   7   3     1249.50     1346.39     75.89 o 
  -3   7   3      565.57      554.33     58.14 o 
  -2   7   3     1644.67     1593.96     88.62 o 
  -1   7   3     2223.91     2147.71    101.59 o 
   0   7   3      597.43      741.30     72.72 o 
   1   7   3     1744.86     1773.86     92.89 o 
   2   7   3       15.47       36.11     28.96 o 
   3   7   3     1459.17     1275.55     85.51 o 
   4   7   3      198.87      343.01     67.68 o 
   5   7   3      405.76      471.34     68.30 o 
   6   7   3      395.21      540.19     70.27 o 
   7   7   3       58.82       32.99     32.58 o 
   8   7   3      927.47      860.77     88.60 o 
   9   7   3       61.32       94.00     50.33 o 
  10   7   3      431.62      314.92     79.57 o 
  11   7   3      109.36       85.04     60.90 o 
  12   7   3      175.95       55.84     58.24 o 
 -10   8   3      299.31      181.67     51.46 o 
  -9   8   3       66.73       76.74     42.40 o 
  -8   8   3      166.72      141.30     47.51 o 
  -7   8   3      315.93      313.72     70.77 o 
  -6   8   3       26.73       11.79     32.95 o 
  -5   8   3      663.66      575.65     90.41 o 
  -4   8   3      255.48      208.93     48.30 o 
  -3   8   3      929.13      892.81     94.15 o 
  -2   8   3      516.04      609.57     81.91 o 
  -1   8   3      711.48      824.53     90.75 o 
   0   8   3     1085.73     1018.63     97.79 o 
   1   8   3      168.84      121.23     41.98 o 
   2   8   3      806.95      741.97     86.15 o 
   3   8   3       21.19        2.64     28.47 o 
   4   8   3      184.00      283.26     58.99 o 
   5   8   3       95.17      171.52     49.16 o 
   6   8   3       15.40      -10.12     53.84 o 
   7   8   3      368.74      333.11     74.35 o 
   8   8   3       24.98       23.69     47.49 o 
   9   8   3      234.86      164.69     81.84 o 
  -5   9   3        0.01       15.89     34.52 o 
  -4   9   3      363.36      274.49     58.96 o 
  -3   9   3        1.73       40.59     36.44 o 
  -2   9   3      149.20      177.61     47.40 o 
  -1   9   3      167.17      184.77     54.27 o 
   0   9   3        8.20        6.56     34.11 o 
   1   9   3      331.19      349.04     65.52 o 
   2   9   3       14.95       38.19     35.99 o 
   3   9   3      109.69      177.67     68.90 o 
   4   9   3       71.27      140.66     59.08 o 
 -20   0   4       52.75       -9.28     74.72 o 
 -19   0   4      205.84      101.23    102.23 o 
 -18   0   4      178.01      100.43    102.71 o 
 -17   0   4      438.32      388.86     69.57 o 
 -16   0   4      195.62      118.37     48.66 o 
 -15   0   4     1404.55     1287.81     95.06 o 
 -14   0   4        0.44        3.35     64.75 o 
 -13   0   4     4107.36     4261.99    183.68 o 
 -12   0   4      249.05      297.34     61.69 o 
 -11   0   4     5367.19     5626.94    158.25 o 
 -10   0   4       47.82       60.19     23.91 o 
  -9   0   4       44.79       24.41     16.07 o 
  -8   0   4     8657.88     8361.43    177.37 o 
  -7   0   4      218.03      288.17     32.72 o 
  -6   0   4    21501.61    22050.37    348.99 o 
  -5   0   4     1461.26     1549.61     54.47 o 
  -4   0   4       18.38       43.01     11.76 o 
   0   0   4       20.74        8.40     10.86 o 
   1   0   4       25.34       13.39      7.72 o 
   3   0   4     8408.39     9196.98    345.41 o 
   4   0   4     6226.92     5149.16    114.81 o 
   5   0   4     1385.90     1601.46     66.43 o 
   6   0   4     7311.45     7933.51    169.09 o 
   7   0   4     1861.62     1807.43     73.98 o 
   8   0   4     8432.33     8970.82    199.05 o 
   9   0   4     3322.04     3212.26    150.26 o 
  10   0   4     1734.44     1746.49     87.71 o 
  11   0   4      859.46      830.42    103.55 o 
  12   0   4     1328.54     1268.68    105.49 o 
  13   0   4     1350.57     1225.31     91.47 o 
  14   0   4       31.84       19.20     30.91 o 
  15   0   4      550.47      414.42     66.70 o 
  16   0   4        1.72       41.66     34.49 o 
  17   0   4       62.28       15.64     36.96 o 
  18   0   4       11.88       -6.51     42.52 o 
 -20   1   4        8.88      -31.38     55.00 o 
 -19   1   4      152.35      114.79     44.06 o 
 -18   1   4      176.16      100.74     51.45 o 
 -17   1   4      252.84      282.07     52.83 o 
 -16   1   4      401.64      328.21     68.85 o 
 -15   1   4       93.78       48.69     45.86 o 
 -14   1   4     1211.49     1044.28     61.05 o 
 -13   1   4      283.73      218.34     36.34 o 
 -12   1   4     4944.10     4866.44    116.94 o 
 -11   1   4      958.57      930.35     48.76 o 
 -10   1   4     1309.30     1252.53     48.17 o 
  -9   1   4     6675.26     6703.56    114.18 o 
  -8   1   4       80.26       89.45     16.09 o 
  -7   1   4    16291.62    15989.58    185.60 o 
  -6   1   4      280.32      254.28     19.54 o 
  -5   1   4    16375.45    15460.26    170.38 o 
  -4   1   4     1231.96     1197.05     29.08 o 
  -3   1   4     1212.01     1043.12     63.25 o 
   1   1   4     3349.69     2653.20    354.52 o 
   3   1   4    11061.88    10729.11    158.20 o 
   4   1   4    13000.66    13339.52    156.80 o 
   5   1   4     7631.44     7294.07    107.85 o 
   6   1   4      848.23      834.67     47.02 o 
   7   1   4     3958.74     3760.96     80.55 o 
   8   1   4     1907.29     2383.77     65.99 o 
   9   1   4     5930.80     6132.08    117.59 o 
  11   1   4      589.51      646.45     46.92 o 
  12   1   4      578.20      677.70     85.71 o 
  13   1   4       19.21       -9.80     29.12 o 
  14   1   4      976.29      992.02     64.88 o 
  15   1   4        0.52       24.54     23.89 o 
  16   1   4      124.04       51.76     79.18 o 
  17   1   4       43.28      117.93     38.33 o 
  18   1   4       16.97       33.00     63.74 o 
 -20   2   4      118.56       37.34     46.48 o 
 -19   2   4        5.50      -47.00     50.81 o 
 -18   2   4      251.34      181.50     46.92 o 
 -17   2   4      186.97      125.05     42.01 o 
 -16   2   4      326.41      303.39     50.36 o 
 -15   2   4       81.69       57.40     30.67 o 
 -14   2   4      290.18      224.99     42.09 o 
 -13   2   4     1505.69     1474.35     78.71 o 
 -12   2   4      950.01      936.59     58.60 o 
 -11   2   4     3257.28     3033.22     79.97 o 
 -10   2   4     5521.80     5385.07    106.52 o 
  -9   2   4      378.44      369.70     29.77 o 
  -8   2   4    19321.48    18813.99    219.01 o 
  -7   2   4     2734.53     2562.49     55.36 o 
  -6   2   4    14829.52    13473.95    160.19 o 
  -5   2   4       30.26       38.46      8.79 o 
  -4   2   4    12676.61    12432.96    145.48 o 
  -3   2   4      743.89      781.65     25.59 o 
  -2   2   4     1532.05     1449.43     37.27 o 
  -1   2   4     7165.97     6811.20    315.37 o 
   0   2   4      455.44      418.19     37.31 o 
   1   2   4     3556.79     3093.49     70.53 o 
   2   2   4     9315.70     9081.67    171.93 o 
   3   2   4     9427.43     8429.56    164.25 o 
   4   2   4     9974.24    10768.39    140.71 o 
   5   2   4     3419.30     3286.60     68.25 o 
   6   2   4     7078.94     7946.90    121.05 o 
   7   2   4       89.88       89.80     19.91 o 
   8   2   4     4445.03     4715.92    102.07 o 
   9   2   4       21.77       47.46     19.42 o 
  10   2   4     1269.67     1404.67     58.18 o 
  11   2   4      344.76      349.08     39.90 o 
  12   2   4       44.45       47.11     29.37 o 
  13   2   4      318.60      315.47     70.12 o 
  14   2   4       11.77       44.65     33.38 o 
  15   2   4      240.71      217.64    100.48 o 
  16   2   4       94.75       83.20     58.98 o 
  17   2   4       63.31       85.67     35.15 o 
 -19   3   4      108.05      101.06     45.46 o 
 -18   3   4       54.25       36.01     39.09 o 
 -17   3   4      131.24       92.13     47.94 o 
 -16   3   4      235.16      254.96     62.33 o 
 -15   3   4       99.82       87.44     44.92 o 
 -14   3   4      402.18      495.48     80.38 o 
 -13   3   4      125.16      108.66     48.06 o 
 -12   3   4      854.87     1039.06     59.56 o 
 -11   3   4      982.61     1111.79     57.16 o 
 -10   3   4     2812.20     2774.94     88.96 o 
  -9   3   4     2148.59     2231.93     71.45 o 
  -8   3   4        3.01       36.75     16.77 o 
  -7   3   4     6239.76     6404.36    120.89 o 
  -6   3   4       62.62       53.23     16.90 o 
  -5   3   4     7133.66     6862.38    121.29 o 
  -4   3   4     1171.58     1036.69     42.34 o 
  -3   3   4     1859.51     1777.39     45.32 o 
  -2   3   4     6588.48     6230.53     95.67 o 
  -1   3   4      317.87      355.79     34.29 o 
   0   3   4     7870.41     7946.49    115.49 o 
   1   3   4      991.25     1009.44     37.59 o 
   2   3   4     6933.94     6878.83    129.26 o 
   3   3   4     5232.81     4910.42     98.04 o 
   4   3   4     2294.89     2613.91     68.91 o 
   5   3   4     2846.89     2448.05     63.68 o 
   7   3   4     2339.45     2377.84     68.55 o 
   8   3   4       34.76       15.07     15.55 o 
   9   3   4     1309.72     1352.43     57.22 o 
  10   3   4      108.87       88.72     27.30 o 
  11   3   4       47.59       63.74     28.11 o 
  12   3   4      571.57      509.56     56.56 o 
  13   3   4        5.94       36.73     26.52 o 
  14   3   4      157.87      169.35     45.24 o 
  15   3   4       10.68       16.64     28.73 o 
  16   3   4       83.91      146.87     68.45 o 
  17   3   4       50.38       95.08     45.84 o 
 -18   4   4       17.94       28.38     35.78 o 
 -17   4   4      108.46       79.80     36.21 o 
 -16   4   4       42.66       74.96     36.52 o 
 -15   4   4      392.45      344.81     54.54 o 
 -14   4   4      138.23      122.65     51.39 o 
 -13   4   4      603.47      641.17     57.75 o 
 -12   4   4       10.70       62.57     25.25 o 
 -11   4   4      563.16      588.38     53.12 o 
 -10   4   4        5.99       29.25     22.29 o 
  -9   4   4     1030.60     1090.57     57.61 o 
  -8   4   4      546.49      720.10     55.26 o 
  -7   4   4      338.40      439.96     61.24 o 
  -6   4   4     1441.65     1525.73     59.29 o 
  -5   4   4      662.07      662.31     43.64 o 
  -4   4   4     1025.93      970.43     45.90 o 
  -3   4   4     4154.40     4088.76     80.30 o 
  -2   4   4     2081.68     2096.82     55.85 o 
  -1   4   4     2601.92     2302.75     59.62 o 
   0   4   4      343.46      406.19     30.39 o 
   1   4   4     5937.02     5506.49    110.93 o 
   2   4   4        3.79       21.03     11.53 o 
   3   4   4     1376.20     1454.88     55.73 o 
   4   4   4        6.32       24.76     17.59 o 
   5   4   4      108.17      136.86     23.36 o 
   6   4   4      594.04      698.40     52.61 o 
   7   4   4       83.05      129.75     31.26 o 
   8   4   4      494.21      627.96     54.26 o 
   9   4   4      363.31      497.42     56.16 o 
  10   4   4      148.96      202.40     42.48 o 
  11   4   4      739.16      872.77     82.94 o 
  12   4   4      162.23      163.90     39.32 o 
  13   4   4      250.16      314.08     48.98 o 
  14   4   4        7.64       18.49     33.05 o 
  15   4   4       23.95        8.95     47.23 o 
  16   4   4        0.05       29.19     41.28 o 
 -17   5   4        8.23        7.12     35.03 o 
 -16   5   4       56.48       60.83     35.91 o 
 -15   5   4       55.23       71.30     37.00 o 
 -14   5   4      191.09      275.38     52.88 o 
 -13   5   4       61.67       53.79     29.37 o 
 -12   5   4      123.83      103.22     41.63 o 
 -11   5   4        5.52       23.67     24.96 o 
 -10   5   4       45.16       54.75     25.85 o 
  -9   5   4      238.30      292.38     45.92 o 
  -8   5   4      543.38      493.30     53.06 o 
  -7   5   4        7.89       17.94     19.25 o 
  -6   5   4      533.79      512.47     47.00 o 
  -5   5   4      156.62      194.87     31.79 o 
  -4   5   4      843.20      848.47     64.88 o 
  -3   5   4      322.56      402.59     41.18 o 
  -2   5   4      536.45      564.19     38.54 o 
  -1   5   4        7.65       12.05     14.07 o 
   0   5   4     1015.09      956.58     45.36 o 
   1   5   4      393.78      492.55     37.49 o 
   2   5   4      504.48      660.89     54.80 o 
   3   5   4       25.07       34.06     20.34 o 
   4   5   4        2.72       58.83     26.20 o 
   6   5   4       56.77       87.79     26.27 o 
   7   5   4      170.59      270.85     43.46 o 
   8   5   4      110.12       91.83     35.24 o 
   9   5   4        2.24       -2.68     23.02 o 
  10   5   4      162.68      187.55     39.75 o 
  11   5   4       78.12       32.57     29.62 o 
  12   5   4       82.19       24.00     41.33 o 
  13   5   4        4.83      -17.23     36.03 o 
  14   5   4       16.72       20.15     40.73 o 
  15   5   4        0.46       -2.84     43.03 o 
 -15   6   4        6.90      -14.79     30.28 o 
 -14   6   4       18.75       65.92     32.34 o 
 -13   6   4        0.28      -23.41     39.71 o 
 -12   6   4       16.77        6.90     25.89 o 
 -11   6   4       28.88       47.91     32.12 o 
 -10   6   4       57.34       40.07     29.12 o 
  -9   6   4      121.27      106.35     32.53 o 
  -8   6   4        9.58       13.20     24.01 o 
  -7   6   4      356.55      343.26     48.36 o 
  -6   6   4      111.32      113.57     32.85 o 
  -5   6   4        0.37       -6.54     20.33 o 
  -4   6   4       93.20       65.27     25.69 o 
  -3   6   4      466.72      504.47     50.33 o 
  -2   6   4      107.05       99.35     34.02 o 
  -1   6   4      280.44      258.29     38.56 o 
   0   6   4      274.42      241.24     38.36 o 
   1   6   4        6.67      -13.40     20.41 o 
   2   6   4        3.45       16.05     20.70 o 
   3   6   4       44.36       78.69     31.84 o 
   4   6   4      190.31      227.85     38.25 o 
   5   6   4       12.49       74.00     26.73 o 
   6   6   4       57.08       31.30     27.02 o 
   7   6   4       32.76       32.26     29.59 o 
   8   6   4       34.66       18.37     27.08 o 
   9   6   4       20.25      -22.60     32.63 o 
  10   6   4        5.95       -0.55     38.34 o 
  11   6   4        0.01       33.55     40.08 o 
  12   6   4       14.00       13.28     40.44 o 
  13   6   4        2.62      -16.27     42.30 o 
 -13   7   4       36.21       15.64     41.04 o 
 -12   7   4      156.33       65.36     36.14 o 
 -11   7   4        1.72        9.22     30.48 o 
 -10   7   4        1.65       -7.06     27.43 o 
  -9   7   4        1.70       -3.27     37.36 o 
  -8   7   4       52.50       44.98     30.56 o 
  -7   7   4       15.59       23.06     25.65 o 
  -6   7   4       90.45       55.30     27.73 o 
  -5   7   4       12.97       -7.73     24.42 o 
  -4   7   4      157.31      161.76     36.54 o 
  -3   7   4       19.23       30.23     22.38 o 
  -2   7   4      684.47      836.42     76.54 o 
  -1   7   4      169.74      197.97     45.90 o 
   0   7   4      310.70      426.44     60.08 o 
   1   7   4        1.70       30.28     26.42 o 
   2   7   4        1.72        4.54     27.36 o 
   3   7   4       14.02       30.02     25.90 o 
   4   7   4      128.92      215.73     50.34 o 
   5   7   4        2.29       16.03     24.29 o 
   6   7   4        8.70       15.21     24.13 o 
   7   7   4       59.94       28.19     34.91 o 
   8   7   4       45.67       30.41     39.72 o 
   9   7   4      209.93       62.32     40.81 o 
  10   7   4        3.96       73.56     55.36 o 
  11   7   4       44.79       27.85     50.13 o 
 -10   8   4       80.08       65.45     44.71 o 
  -9   8   4        0.67        8.41     32.69 o 
  -8   8   4      329.56      284.50     60.61 o 
  -7   8   4        5.66       -7.02     30.68 o 
  -6   8   4      343.57      368.11     61.28 o 
  -5   8   4        8.43       -1.50     55.11 o 
  -4   8   4       31.74       59.27     32.64 o 
  -3   8   4      160.07      216.97     51.85 o 
  -2   8   4       37.36       44.46     33.74 o 
  -1   8   4      232.12      313.43     59.28 o 
   0   8   4        2.99        0.33     29.74 o 
   1   8   4       51.82       67.72     34.56 o 
   2   8   4      133.30      143.28     45.47 o 
   3   8   4      257.01      284.81     74.75 o 
   4   8   4      181.17      199.84     77.25 o 
   5   8   4      205.45       94.86     61.26 o 
   6   8   4       94.45       93.90     60.46 o 
   7   8   4        3.77      106.70     58.84 o 
   8   8   4      205.01      175.94     74.69 o 
  -5   9   4      243.82      224.26     55.41 o 
  -4   9   4       37.07       52.32     36.94 o 
  -3   9   4       55.86      116.41     44.21 o 
  -2   9   4      279.46      264.17     66.28 o 
  -1   9   4       12.74       56.98     42.06 o 
   0   9   4      102.52      111.88     59.73 o 
   1   9   4       11.73       38.38     64.74 o 
   2   9   4      235.44      260.00     80.37 o 
   3   9   4      287.44      375.81    106.97 o 
 -20   1   5        5.98      -48.43     64.87 o 
 -19   1   5        0.29      -37.14     52.94 o 
 -18   1   5       57.70       17.87     33.20 o 
 -17   1   5       28.71      -32.08     36.71 o 
 -16   1   5        3.27      -26.11     57.71 o 
 -15   1   5      143.12       82.50     45.64 o 
 -14   1   5      157.65      156.87     30.62 o 
 -13   1   5        7.46        0.28     15.55 o 
 -12   1   5      456.50      535.35     41.61 o 
 -11   1   5        7.73       20.90     15.05 o 
 -10   1   5     1325.49     1319.61     49.54 o 
  -9   1   5       18.88       30.52     14.00 o 
  -8   1   5     1759.39     1730.89     50.02 o 
  -7   1   5       87.52       85.23     14.32 o 
  -6   1   5      161.58      139.58     15.37 o 
  -5   1   5      412.67      382.30     19.57 o 
  -4   1   5     1215.44     1145.58     32.71 o 
  -3   1   5      356.95      313.76     48.22 o 
  -2   1   5      899.68      877.13     48.14 o 
  -1   1   5      371.31      355.71     29.42 o 
   0   1   5      506.79      366.94     53.21 o 
   1   1   5       68.89       91.67     20.30 o 
   2   1   5     1685.57     1624.18    147.05 o 
   3   1   5       23.38        7.11      8.16 o 
   4   1   5     7343.76     7662.14    110.62 o 
   6   1   5      198.47      254.14     25.32 o 
   7   1   5        2.48       28.55     19.85 o 
   8   1   5     1746.70     1863.47     86.25 o 
   9   1   5      129.46      212.56     28.73 o 
  10   1   5       57.97       59.52     19.88 o 
  11   1   5        0.96        2.06     16.57 o 
  12   1   5       46.65       43.94     39.35 o 
  13   1   5       18.24        4.19     37.99 o 
  14   1   5       12.86       19.99     24.60 o 
  15   1   5       17.02      -19.83     33.12 o 
  16   1   5       29.06       50.64     29.34 o 
  17   1   5        7.06       34.90     58.74 o 
 -20   2   5        6.97      -33.93     36.70 o 
 -19   2   5        5.07      -18.96     36.26 o 
 -18   2   5      156.17       79.74     45.72 o 
 -17   2   5       70.05       63.42     37.48 o 
 -16   2   5      126.66       95.59     58.93 o 
 -15   2   5       12.76      -14.03     41.63 o 
 -14   2   5       22.17       -9.42     27.64 o 
 -13   2   5      456.01      394.25     46.38 o 
 -12   2   5      379.92      524.69     49.26 o 
 -11   2   5      514.04      517.13     54.81 o 
 -10   2   5       35.08       58.09     16.57 o 
  -9   2   5     1271.90     1264.05     42.90 o 
  -8   2   5     2134.54     2065.65     53.01 o 
  -7   2   5     7457.93     6974.82    108.45 o 
  -6   2   5     1273.97     1204.63     36.82 o 
  -5   2   5      870.01      944.79     31.41 o 
  -4   2   5     1610.41     1585.17     47.85 o 
  -3   2   5      586.24      595.34     24.86 o 
  -2   2   5     5264.76     4881.21     98.93 o 
  -1   2   5       91.84       91.17     12.98 o 
   0   2   5     1215.74     1043.77     40.40 o 
   1   2   5     2905.96     2861.76     70.59 o 
   2   2   5     2720.16     2761.83     55.20 o 
   3   2   5     6443.09     6034.33    120.67 o 
   4   2   5       22.80       21.88     11.56 o 
   6   2   5        0.28       21.82     13.83 o 
   7   2   5     2292.07     1831.08     57.77 o 
   8   2   5      202.30      327.52     31.91 o 
  10   2   5      176.32      287.85     33.71 o 
  11   2   5       21.49        3.32     17.92 o 
  12   2   5      400.13      421.33     72.72 o 
  13   2   5       22.79       46.65     51.63 o 
  14   2   5       58.34       39.61     60.56 o 
  15   2   5        0.63       41.74     38.37 o 
  16   2   5       36.89       91.39     74.48 o 
  17   2   5       27.70       74.60     71.97 o 
 -19   3   5      131.95      103.30     42.49 o 
 -18   3   5        6.06       -9.30     29.34 o 
 -17   3   5      399.69      313.62     51.58 o 
 -16   3   5       38.71       51.16     31.89 o 
 -15   3   5      905.62      855.87     77.87 o 
 -14   3   5      389.54      294.15     47.57 o 
 -13   3   5      965.44     1062.95     73.43 o 
 -12   3   5      705.70      775.08     60.33 o 
 -11   3   5      491.90      644.46     57.54 o 
 -10   3   5      309.90      300.10     39.51 o 
  -9   3   5       98.29       64.56     19.56 o 
  -8   3   5     2305.22     2102.09     66.43 o 
  -7   3   5     3176.23     3081.12     78.44 o 
  -6   3   5     8174.12     7903.95    155.87 o 
  -5   3   5     4541.75     4180.75     89.50 o 
  -4   3   5      233.70      258.12     20.97 o 
  -3   3   5    22180.82    22122.77    245.94 o 
  -2   3   5     1038.19     1024.81     37.11 o 
  -1   3   5    10649.82    10052.30    219.75 o 
   0   3   5        5.83        2.19     13.18 o 
   1   3   5     2399.47     2393.11     59.69 o 
   2   3   5     2260.33     2266.10     63.08 o 
   3   3   5     1502.09     1491.15     52.99 o 
   4   3   5     1635.54     1475.39     47.50 o 
   5   3   5        3.71       16.00     14.22 o 
   6   3   5      945.68     1016.42     44.43 o 
   7   3   5     1819.45     2061.69     70.28 o 
   8   3   5     1367.66     1443.11     56.86 o 
   9   3   5     1707.55     1922.41     69.06 o 
  10   3   5      442.76      501.49     48.78 o 
  11   3   5      859.69      761.17     64.12 o 
  12   3   5        8.58        7.40     23.51 o 
  13   3   5      549.94      549.83     60.21 o 
  14   3   5        0.35       17.90     30.90 o 
  15   3   5       91.71       49.71    105.46 o 
  16   3   5        1.33       39.53     38.66 o 
 -18   4   5      224.11      159.28     42.65 o 
 -17   4   5       56.55       92.38     34.37 o 
 -16   4   5      439.51      460.51     65.22 o 
 -15   4   5       62.89       94.95     33.19 o 
 -14   4   5      773.66      752.84     74.65 o 
 -13   4   5      924.27      934.59     73.50 o 
 -12   4   5     1703.85     1653.51     79.16 o 
 -11   4   5      682.29      792.39     58.80 o 
 -10   4   5        7.13       19.19     20.72 o 
  -9   4   5     2579.51     2466.64     88.62 o 
  -8   4   5      504.39      565.08     52.07 o 
  -7   4   5     8320.52     8374.66    154.11 o 
  -6   4   5     2600.91     2515.53     76.39 o 
  -5   4   5      411.22      439.86     46.70 o 
  -4   4   5     7651.01     7487.68    116.54 o 
  -3   4   5      226.19      259.75     34.57 o 
  -2   4   5    13558.61    13018.12    173.91 o 
  -1   4   5      266.32      365.69     36.50 o 
   0   4   5     5873.11     5918.25    105.49 o 
   1   4   5     1711.71     2034.77     70.67 o 
   2   4   5     2175.01     2399.08     92.68 o 
   3   4   5     8624.51     8716.62    169.66 o 
   5   4   5     2070.63     2033.97     63.97 o 
   6   4   5      739.22      713.94     43.91 o 
   7   4   5     1376.09     1473.52     66.36 o 
   8   4   5     1045.02     1039.71     64.16 o 
   9   4   5     1052.14     1256.18     68.63 o 
  10   4   5      693.96      694.01     61.58 o 
  11   4   5      208.30      194.92     41.34 o 
  12   4   5      553.07      385.37    114.49 o 
  13   4   5        5.11       -8.99     34.88 o 
  14   4   5      322.67      232.25     89.08 o 
  15   4   5       15.34       41.73     38.25 o 
  16   4   5       13.13      -11.98     77.60 o 
 -17   5   5      144.12      103.79     41.18 o 
 -16   5   5        0.87        6.84     26.81 o 
 -15   5   5      186.57      240.69     51.43 o 
 -14   5   5      468.09      402.85     55.47 o 
 -13   5   5      539.05      554.63     64.02 o 
 -12   5   5     1018.97      968.56     75.28 o 
 -11   5   5      253.03      317.77     47.37 o 
 -10   5   5     2582.30     2469.01     98.23 o 
  -9   5   5       57.63       69.18     27.39 o 
  -8   5   5     7290.86     7312.07    181.16 o 
  -7   5   5      236.07      243.39     34.92 o 
  -6   5   5     6903.53     6664.32    185.29 o 
  -5   5   5     1542.12     1521.27     65.00 o 
  -4   5   5     1145.46     1132.46     58.05 o 
  -3   5   5     4845.18     4762.64    143.11 o 
  -2   5   5       36.21       68.31     18.05 o 
  -1   5   5     5177.54     5149.77    104.36 o 
   0   5   5      248.25      283.12     31.17 o 
   1   5   5     1338.37     1243.31     50.45 o 
   2   5   5     5177.53     5292.29    140.94 o 
   3   5   5     1736.75     1807.34     65.85 o 
   4   5   5     7228.75     7612.19    220.30 o 
   5   5   5      505.94      502.03     46.07 o 
   6   5   5     1420.82     1558.44     66.43 o 
   7   5   5      327.94      514.48     53.03 o 
   8   5   5     1677.45     1631.45     80.42 o 
   9   5   5      238.08      269.01     54.87 o 
  10   5   5      449.30      311.34     68.94 o 
  11   5   5      145.56      151.23     48.23 o 
  12   5   5       19.47        0.58     37.19 o 
  13   5   5      290.70      188.56     70.90 o 
  14   5   5       59.54       92.08     47.46 o 
 -16   6   5      103.15       64.14     38.34 o 
 -15   6   5        3.12       32.87     34.16 o 
 -14   6   5      242.29      296.72     52.77 o 
 -13   6   5      351.96      309.15     52.14 o 
 -12   6   5      475.56      562.63     62.71 o 
 -11   6   5      720.08      588.44     71.77 o 
 -10   6   5      172.41      216.77     42.07 o 
  -9   6   5     1983.27     1901.97    107.68 o 
  -8   6   5      148.49      107.68     30.50 o 
  -7   6   5     2682.78     2606.82     94.26 o 
  -6   6   5        2.98      -12.50     22.37 o 
  -5   6   5     1114.43     1233.58     67.61 o 
  -4   6   5     1890.71     1841.58     79.50 o 
  -3   6   5       45.51       69.79     28.17 o 
  -2   6   5     3726.85     3525.71    105.56 o 
  -1   6   5       18.56       17.46     20.67 o 
   0   6   5     1392.79     1385.36     78.25 o 
   1   6   5     2150.19     2307.30     84.46 o 
   2   6   5     1105.90     1257.14     69.97 o 
   3   6   5     2904.13     3078.81    140.66 o 
   4   6   5      604.05      693.87     69.15 o 
   5   6   5     2050.65     2211.09     94.69 o 
   6   6   5        0.10       20.41     25.42 o 
   7   6   5     1373.99     1380.89    172.61 o 
   8   6   5      157.38      137.77     53.24 o 
   9   6   5      477.70      371.88     71.78 o 
  10   6   5      167.93      122.08     46.99 o 
  11   6   5       12.63       -3.82     39.16 o 
  12   6   5      197.43      110.73     49.32 o 
  13   6   5       19.46       62.01     49.97 o 
 -13   7   5      285.85      286.14     53.56 o 
 -12   7   5      122.04       94.33     37.34 o 
 -11   7   5      413.26      324.26     55.05 o 
 -10   7   5      393.08      317.89     66.68 o 
  -9   7   5       10.14        7.34     29.68 o 
  -8   7   5      720.30      652.84     66.43 o 
  -7   7   5      331.89      375.29     51.66 o 
  -6   7   5      635.67      756.80     64.28 o 
  -5   7   5      437.18      521.92     54.92 o 
  -4   7   5      421.02      456.65     50.85 o 
  -3   7   5     2043.45     1969.81     85.68 o 
  -2   7   5       80.39       94.02     34.30 o 
  -1   7   5     2180.85     2211.55    102.44 o 
   0   7   5       21.47       26.14     28.96 o 
   1   7   5     1202.34     1283.16     92.20 o 
   2   7   5      584.31      771.79     74.83 o 
   3   7   5      300.01      369.80     57.62 o 
   4   7   5      288.67      251.72     51.15 o 
   5   7   5       12.76       71.99     43.50 o 
   6   7   5      534.09      547.48     95.24 o 
   7   7   5      207.45      127.76     42.21 o 
   8   7   5      188.18      105.20     43.85 o 
   9   7   5      271.45      176.65     70.77 o 
  10   7   5       52.52       51.66     45.77 o 
  11   7   5      243.88      142.91     58.11 o 
 -10   8   5      108.57       86.82     38.93 o 
  -9   8   5      214.54      184.88     48.96 o 
  -8   8   5        0.08      -25.96     25.96 o 
  -7   8   5      180.61      190.80     47.02 o 
  -6   8   5      322.75      236.83     51.01 o 
  -5   8   5      263.70      169.38     65.88 o 
  -4   8   5      774.11      712.34     75.21 o 
  -3   8   5       94.88      153.72     43.25 o 
  -2   8   5      998.11      982.17     86.17 o 
  -1   8   5       28.45       42.77     33.89 o 
   0   8   5     1155.68     1012.49     95.00 o 
   1   8   5      134.24      178.71     58.16 o 
   2   8   5      365.10      386.44    106.10 o 
   3   8   5       90.65      146.23     56.58 o 
   4   8   5       73.28       79.59     52.01 o 
   5   8   5      265.69      262.04     81.99 o 
   6   8   5       57.50       49.90     55.98 o 
   7   8   5      167.58      167.49     87.48 o 
   8   8   5      133.36      144.57     63.46 o 
  -5   9   5       87.18       29.00     36.12 o 
  -4   9   5      157.13      163.82     50.13 o 
  -3   9   5      100.59      102.65     41.85 o 
  -2   9   5        0.03       29.95     48.30 o 
  -1   9   5      211.21      283.41     73.78 o 
   0   9   5      125.10      159.35     61.88 o 
   1   9   5      161.47      129.56     78.72 o 
   2   9   5       87.84       80.83     62.54 o 
 -20   0   6        2.78      -34.26    133.86 o 
 -19   0   6      485.75      449.60     99.88 o 
 -18   0   6       13.79      -12.87     99.79 o 
 -17   0   6      787.41      725.30     88.16 o 
 -16   0   6       42.75       14.27     64.31 o 
 -15   0   6     1669.79     1589.02     98.64 o 
 -14   0   6     1782.93     1831.34     99.87 o 
 -13   0   6     2286.65     2443.59    109.24 o 
 -12   0   6     2271.86     2374.28    103.25 o 
 -11   0   6     1195.91     1084.80     68.47 o 
 -10   0   6     1877.30     1845.93     81.76 o 
  -9   0   6     3415.96     3667.71    111.90 o 
  -8   0   6    11048.11    10595.54    211.28 o 
  -7   0   6     3467.71     3386.57     96.02 o 
  -6   0   6     3300.70     3107.34     76.10 o 
  -5   0   6    11974.70    11340.51    179.26 o 
  -4   0   6     6596.60     6232.67    112.37 o 
  -3   0   6    46722.48    43835.23    580.46 o 
  -2   0   6      156.08      175.03     18.34 o 
  -1   0   6    36571.90    32639.92    502.22 o 
   0   0   6      491.54      446.48     75.57 o 
   4   0   6     2425.70     2547.97    115.92 o 
   5   0   6     1151.14     1146.84    109.49 o 
   6   0   6     2566.64     3008.67    105.31 o 
   7   0   6     6125.88     6864.81    166.65 o 
   8   0   6       66.69      108.95     30.41 o 
   9   0   6     4838.28     5364.04    155.16 o 
  10   0   6      493.07      614.22     63.76 o 
  11   0   6     1681.23     1641.98     98.27 o 
  12   0   6       28.30       22.24     40.73 o 
  13   0   6     1024.71      920.16     86.62 o 
  14   0   6       54.76      103.97     41.05 o 
  15   0   6      244.22      205.41     50.45 o 
  16   0   6       48.20       62.92     41.18 o 
  17   0   6        0.41       43.98     67.04 o 
 -20   1   6      159.26       86.60     44.17 o 
 -19   1   6       13.53       29.59     44.99 o 
 -18   1   6      600.13      585.76     68.00 o 
 -17   1   6        0.33      -29.57     49.36 o 
 -16   1   6      570.40      492.60     66.70 o 
 -15   1   6      492.01      536.83     55.78 o 
 -14   1   6     1316.32     1237.86     59.49 o 
 -13   1   6     2684.06     2740.28     82.05 o 
 -12   1   6     1529.95     1531.64     58.57 o 
 -11   1   6     2467.81     2400.43     69.80 o 
 -10   1   6      193.09      251.11     27.88 o 
  -9   1   6     5770.17     5755.84    104.36 o 
  -8   1   6     5947.24     5659.97     92.08 o 
  -7   1   6    10000.85     9853.10    128.95 o 
  -6   1   6     5482.98     5109.11     77.96 o 
  -5   1   6       56.10       45.56      9.46 o 
  -4   1   6    28743.52    25417.17    788.80 o 
  -3   1   6      993.10      718.90     68.50 o 
  -1   1   6     1047.54      935.16     34.75 o 
   2   1   6      289.35      302.29     27.83 o 
   4   1   6     1102.42     1326.51     44.83 o 
   5   1   6     3719.04     3671.28     73.63 o 
   6   1   6     3904.35     3696.34     98.57 o 
   7   1   6     2492.50     2262.17    121.20 o 
   8   1   6     4099.33     3698.59    119.19 o 
   9   1   6      853.48      770.43     44.54 o 
  10   1   6     1315.80     1226.34     54.65 o 
  11   1   6        6.77       66.53     27.22 o 
  12   1   6      900.95      818.86     68.93 o 
  13   1   6      180.31      315.22     40.92 o 
  14   1   6      384.44      286.41     50.02 o 
  15   1   6       99.54      106.96     30.56 o 
  16   1   6        5.65      -25.51     73.64 o 
  17   1   6       71.79       24.34    110.97 o 
 -20   2   6       48.83       40.85     44.67 o 
 -19   2   6      193.73      179.00     58.59 o 
 -18   2   6      140.34      156.77     41.37 o 
 -17   2   6      366.04      434.31     59.03 o 
 -16   2   6       12.63        3.58     57.32 o 
 -15   2   6       89.23       48.85     39.25 o 
 -14   2   6      835.80      858.57     61.51 o 
 -13   2   6      737.52      802.50     56.57 o 
 -12   2   6     4007.03     3817.79    107.98 o 
 -11   2   6      110.51      158.84     22.36 o 
 -10   2   6     5862.97     5851.89    145.17 o 
  -9   2   6     2863.31     2918.53     66.49 o 
  -8   2   6    10815.30    10076.47    257.67 o 
  -7   2   6     6019.36     5340.17    148.63 o 
  -6   2   6     5514.45     5285.16    122.60 o 
  -5   2   6     9169.06     8781.33    325.36 o 
  -2   2   6     9762.17     9619.50    243.64 o 
  -1   2   6     7486.06     7156.99    170.39 o 
   0   2   6     7836.89     7461.49    179.48 o 
   1   2   6      192.00      220.30     19.40 o 
   2   2   6    16630.86    16619.29    206.16 o 
   3   2   6       31.50       58.49     11.61 o 
   4   2   6    13732.58    10511.04    507.24 o 
   5   2   6        5.64       24.63     12.45 o 
   6   2   6     4254.22     4067.18     86.63 o 
   7   2   6     1835.51     2239.93     65.15 o 
   8   2   6     2260.34     2253.87     70.05 o 
   9   2   6      949.95     1174.95     57.79 o 
  10   2   6        0.10       -3.24     16.18 o 
  11   2   6      355.56      481.89     45.48 o 
  12   2   6      326.32      361.81     52.27 o 
  13   2   6      192.52      185.70     38.37 o 
  14   2   6      228.82      241.62     97.12 o 
  15   2   6       18.70       62.11     37.98 o 
  16   2   6      184.42      236.24    118.62 o 
  17   2   6        0.62       45.62     84.73 o 
 -19   3   6       27.70       27.48     35.34 o 
 -18   3   6      254.87      294.41     56.45 o 
 -17   3   6       18.53        1.48     25.21 o 
 -16   3   6      258.48      294.46     50.62 o 
 -15   3   6       31.90       45.77     26.49 o 
 -14   3   6      168.64      183.37     39.12 o 
 -13   3   6      781.84      847.77     58.73 o 
 -12   3   6      635.59      687.72     51.49 o 
 -11   3   6     3464.51     3210.83     92.75 o 
 -10   3   6        5.68       17.96     18.39 o 
  -9   3   6     3908.82     3612.08     97.06 o 
  -8   3   6     2265.97     2122.96     79.02 o 
  -7   3   6     4203.73     3730.13    110.53 o 
  -6   3   6     2026.86     1898.61     48.38 o 
  -5   3   6     1223.92     1177.12     38.01 o 
  -4   3   6     3296.94     3001.79     65.57 o 
  -3   3   6      131.01      151.34     23.45 o 
  -2   3   6     6669.58     6234.89    158.49 o 
  -1   3   6     2513.09     2572.96     60.81 o 
   0   3   6     1735.06     1576.96     48.23 o 
   2   3   6      676.63      740.68     32.71 o 
   3   3   6     6524.65     6640.36    135.41 o 
   4   3   6      184.56      230.66     24.83 o 
   5   3   6     3907.54     4256.73     90.04 o 
   6   3   6     1044.00     1144.72     47.45 o 
   7   3   6     1168.92     1584.86     58.11 o 
   8   3   6      811.98     1101.14     53.09 o 
  11   3   6      117.15       65.74     59.71 o 
  12   3   6      245.33      345.82     57.30 o 
  13   3   6       90.24       81.19     83.33 o 
  14   3   6       63.04      101.09     48.06 o 
  15   3   6       82.43       69.77     88.46 o 
  16   3   6        2.82       46.11     38.78 o 
 -18   4   6        0.49       36.17     33.42 o 
 -17   4   6      205.63      303.45     56.27 o 
 -16   4   6        1.12       20.89     25.26 o 
 -15   4   6      503.97      532.30     67.51 o 
 -14   4   6       61.85       64.09     34.02 o 
 -13   4   6      114.61      179.46     37.80 o 
 -12   4   6       85.85       42.29     27.78 o 
 -11   4   6      568.32      596.39     61.79 o 
 -10   4   6      358.42      362.86     48.46 o 
  -9   4   6        2.56       19.63     20.02 o 
  -8   4   6      257.76      282.22     40.00 o 
  -7   4   6     1430.10     1418.30     58.62 o 
  -6   4   6      511.05      618.50     45.50 o 
  -5   4   6     4859.22     4388.96    102.71 o 
  -4   4   6       57.21      106.54     17.99 o 
  -3   4   6     2526.42     2457.57     65.09 o 
  -2   4   6      178.33      215.65     35.97 o 
  -1   4   6     3731.93     3612.26     86.84 o 
   0   4   6      668.90      673.82     38.46 o 
   1   4   6     2286.19     2354.68     68.23 o 
   2   4   6      297.20      330.94     33.19 o 
   3   4   6      163.67      243.71     27.73 o 
   4   4   6      167.76      221.27     27.26 o 
   5   4   6      597.77      671.12     41.10 o 
   6   4   6      182.73      288.76     38.98 o 
   7   4   6      241.24      330.89     40.42 o 
   8   4   6        0.67       22.77     22.07 o 
   9   4   6      551.98      734.04     76.65 o 
  10   4   6       12.17       32.80     33.60 o 
  11   4   6      413.84      541.41     70.84 o 
  12   4   6        2.15       17.41     36.40 o 
  13   4   6       86.81       96.16     40.21 o 
  14   4   6        6.46       27.67     43.42 o 
  15   4   6        8.54       18.06     37.10 o 
 -17   5   6        3.33        2.85     32.41 o 
 -16   5   6      127.78      131.30     41.81 o 
 -15   5   6        0.09       -6.14     29.60 o 
 -14   5   6      149.85      235.27     48.83 o 
 -13   5   6       45.18      108.12     33.00 o 
 -12   5   6       29.80       64.26     32.51 o 
 -11   5   6        5.29       14.49     22.60 o 
 -10   5   6      254.30      307.44     45.53 o 
  -9   5   6       12.65        6.75     20.12 o 
  -8   5   6      671.31      829.07     62.31 o 
  -7   5   6       19.46       28.51     21.78 o 
  -6   5   6       42.49       47.87     31.48 o 
  -5   5   6       22.39        0.87     17.59 o 
  -4   5   6       14.23       20.36     17.71 o 
  -3   5   6        1.07       28.66     17.48 o 
  -2   5   6       17.27       30.08     15.15 o 
  -1   5   6      218.57      237.11     30.53 o 
   0   5   6      434.89      485.26     39.92 o 
   1   5   6       30.28       47.19     18.71 o 
   2   5   6       18.02       21.52     16.93 o 
   3   5   6       30.27       72.85     21.13 o 
   4   5   6       16.62       60.93     29.35 o 
   5   5   6        4.12       20.54     19.29 o 
   6   5   6       12.48       48.96     29.93 o 
   7   5   6        3.06       38.06     35.11 o 
   8   5   6       26.00       68.51     41.27 o 
   9   5   6        2.50        7.58     33.89 o 
  10   5   6      151.67      171.36     61.89 o 
  11   5   6       13.36       52.98     39.16 o 
  12   5   6       16.07       50.41     43.30 o 
  13   5   6        0.24        9.66     37.94 o 
  14   5   6        2.32        4.44     41.38 o 
 -16   6   6        3.00      -23.07     49.63 o 
 -15   6   6        0.39        7.80     27.22 o 
 -14   6   6       28.76       38.79     30.25 o 
 -13   6   6       11.07       28.40     28.34 o 
 -12   6   6       23.11       -2.49     35.45 o 
 -11   6   6        2.45       10.71     29.35 o 
 -10   6   6      198.02      199.30     43.00 o 
  -9   6   6      419.20      436.25     55.94 o 
  -8   6   6       20.07        5.55     22.48 o 
  -7   6   6      179.07      256.01     41.69 o 
  -6   6   6        9.40      -15.25     16.83 o 
  -5   6   6      100.59      114.61     29.54 o 
  -4   6   6      116.97       69.96     26.68 o 
  -3   6   6     1687.06     1504.34     69.77 o 
  -2   6   6        6.30       12.69     20.84 o 
  -1   6   6      266.25      270.78     53.92 o 
   0   6   6        6.88       -7.67     22.46 o 
   1   6   6        5.85        8.78     21.90 o 
   2   6   6        3.35       -1.33     24.39 o 
   3   6   6      148.63      149.35     41.66 o 
   4   6   6      101.78      164.95     51.39 o 
   5   6   6       24.28       28.74     29.01 o 
   6   6   6       29.73       10.67     31.96 o 
   7   6   6      120.41       86.07     44.29 o 
   8   6   6        1.34       22.32     35.31 o 
   9   6   6       31.80       33.64     36.28 o 
  10   6   6       14.10       13.85     37.87 o 
  11   6   6       27.81      -11.44     38.02 o 
  12   6   6       10.43       39.83     45.94 o 
 -13   7   6      101.09       91.87     39.18 o 
 -12   7   6       28.73       55.05     33.23 o 
 -11   7   6       12.82       -0.74     39.73 o 
 -10   7   6       16.16       13.69     28.42 o 
  -9   7   6        1.12       19.11     29.32 o 
  -8   7   6       86.34      109.65     37.36 o 
  -7   7   6        8.69      -10.27     24.28 o 
  -6   7   6       58.80       86.48     32.01 o 
  -5   7   6       16.24        2.21     26.37 o 
  -4   7   6      185.48      210.23     38.28 o 
  -3   7   6       43.16       63.40     25.32 o 
  -2   7   6      714.49      741.36     72.62 o 
  -1   7   6        2.24       32.17     28.35 o 
   0   7   6      218.57      246.60     50.70 o 
   1   7   6        0.56       31.15     35.90 o 
   2   7   6        4.04       47.32     41.48 o 
   3   7   6       29.42       74.48     49.51 o 
   4   7   6       96.78       90.56     39.74 o 
   5   7   6        1.97       24.18     40.81 o 
   6   7   6       45.65       20.45     34.52 o 
   7   7   6       25.98       13.75     38.76 o 
   8   7   6      141.33       50.86     39.69 o 
   9   7   6       52.36       42.57     40.23 o 
  10   7   6       29.80       22.83     42.53 o 
 -10   8   6       82.59       42.73     35.44 o 
  -9   8   6      103.61      113.99     43.20 o 
  -8   8   6      278.93      248.66     48.50 o 
  -7   8   6       50.99       20.73     29.70 o 
  -6   8   6      132.10      114.68     43.59 o 
  -5   8   6       81.20       48.84     39.60 o 
  -4   8   6       23.07       35.76     31.97 o 
  -3   8   6      191.64      181.55     43.17 o 
  -2   8   6        0.12       27.25     34.67 o 
  -1   8   6      108.08      112.42     46.12 o 
   0   8   6       58.04      160.14     55.12 o 
   1   8   6        3.79       49.88     46.82 o 
   2   8   6      350.55      371.32     87.86 o 
   3   8   6       53.56       92.77     50.28 o 
   4   8   6      259.77      189.74     74.78 o 
   5   8   6        0.40      -11.50     66.20 o 
   6   8   6       83.58       75.22     76.29 o 
   7   8   6       19.93      -13.57     73.75 o 
  -4   9   6      148.16      248.58     74.40 o 
  -3   9   6       20.22       75.47     56.29 o 
  -2   9   6      154.86      158.57     76.51 o 
  -1   9   6       21.55       51.10     52.58 o 
   0   9   6       25.18       87.96     54.68 o 
   1   9   6      276.47      177.78     69.27 o 
 -20   1   7        0.01      -17.55     31.03 o 
 -19   1   7       64.81       56.38     36.30 o 
 -18   1   7        9.39       33.98     40.00 o 
 -17   1   7        0.43      -37.24     51.36 o 
 -16   1   7       39.53        3.22     41.87 o 
 -15   1   7      182.26      228.15     42.19 o 
 -14   1   7      110.58       92.88     24.44 o 
 -13   1   7       50.75       76.04     20.72 o 
 -12   1   7      675.87      703.83     46.10 o 
 -11   1   7      347.65      392.08     35.07 o 
 -10   1   7     1458.28     1387.09     50.18 o 
  -9   1   7      559.03      561.45     30.96 o 
  -8   1   7     2270.85     2030.66     51.11 o 
  -7   1   7      390.04      416.33     26.77 o 
  -6   1   7     2712.87     2460.29     53.73 o 
  -5   1   7      338.26      372.07     32.28 o 
  -4   1   7     2832.72     2749.37     94.03 o 
  -3   1   7     2753.93     2716.90    141.83 o 
  -2   1   7     2298.09     1986.71     79.33 o 
  -1   1   7     2628.00     2469.73     81.30 o 
   0   1   7      794.85      802.65     73.67 o 
   1   1   7      210.13      185.78     56.20 o 
   3   1   7       34.62       56.17     11.81 o 
   4   1   7     2496.89     2429.89    163.96 o 
   5   1   7        0.54       19.93     10.95 o 
   6   1   7      235.27      283.52     26.10 o 
   7   1   7      153.52      252.54     27.76 o 
   8   1   7      381.49      416.72     57.09 o 
   9   1   7      107.17       98.10     26.61 o 
  10   1   7        9.40      -12.47     15.52 o 
  11   1   7       15.86       23.82     18.87 o 
  12   1   7       31.42       26.37     24.73 o 
  13   1   7        0.93       29.23     27.18 o 
  14   1   7        8.86        4.58     28.18 o 
  15   1   7        0.44       27.24     30.79 o 
  16   1   7       49.71       57.87     38.15 o 
 -20   2   7       34.74       23.95     36.68 o 
 -19   2   7       15.24       21.39     35.65 o 
 -18   2   7      259.40      206.31     45.88 o 
 -17   2   7        8.98        0.76     25.57 o 
 -16   2   7       56.07        7.47     40.30 o 
 -15   2   7      392.78      343.86     51.05 o 
 -14   2   7       10.31      -23.33     27.41 o 
 -13   2   7     1458.85     1445.67     87.42 o 
 -12   2   7       65.66       89.30     25.84 o 
 -11   2   7      556.56      587.28     35.96 o 
 -10   2   7      768.11      824.05     38.00 o 
  -9   2   7      705.15      786.33     40.20 o 
  -8   2   7     2033.65     1951.29     54.02 o 
  -7   2   7      728.80      689.53     31.83 o 
  -6   2   7     1981.25     1976.09     50.00 o 
  -5   2   7      193.99      201.65     18.90 o 
  -3   2   7     2444.12     2415.61     52.76 o 
  -1   2   7      376.50      411.02     33.75 o 
   0   2   7      258.33      215.05     26.86 o 
   1   2   7     5379.92     5290.38    108.80 o 
   2   2   7      125.36      173.25     17.82 o 
   3   2   7     1874.51     1905.67     48.78 o 
   4   2   7      293.96      333.21     26.41 o 
   5   2   7      909.37     1055.82     41.66 o 
   6   2   7      468.25      434.53     33.50 o 
   7   2   7      301.45      385.03     41.81 o 
   8   2   7      407.15      265.12     30.88 o 
   9   2   7       93.31      120.95     25.94 o 
  11   2   7      118.37      111.77     31.89 o 
  12   2   7      106.83       40.16     28.20 o 
  13   2   7       49.19       92.68     36.74 o 
  14   2   7       33.96      -29.15     47.81 o 
  15   2   7       26.82      110.99     70.46 o 
  16   2   7        0.34       60.19     85.06 o 
 -19   3   7      179.67      246.17     53.16 o 
 -18   3   7       62.53       55.24     37.03 o 
 -17   3   7      422.06      447.55     66.02 o 
 -16   3   7      138.82      118.75     36.30 o 
 -15   3   7      525.57      652.52     69.00 o 
 -14   3   7     1582.61     1546.47     84.65 o 
 -13   3   7      187.87      222.01     35.68 o 
 -12   3   7     1201.84     1391.47     82.60 o 
 -11   3   7      111.04      141.37     27.77 o 
 -10   3   7      306.16      404.08     41.48 o 
  -9   3   7     4037.05     3666.73    138.79 o 
  -8   3   7      638.55      667.23     48.52 o 
  -7   3   7     4610.79     4495.98    145.25 o 
  -6   3   7       19.88       46.39     11.72 o 
  -5   3   7     9155.47     9036.63    211.15 o 
  -4   3   7     5371.10     5237.11    132.00 o 
  -2   3   7     1126.71     1105.00     39.64 o 
  -1   3   7    15642.38    14051.07    423.79 o 
   0   3   7     9225.89     8702.89    193.12 o 
   1   3   7      234.75      212.77     32.82 o 
   2   3   7     5761.90     5741.87    133.75 o 
   3   3   7       81.50       84.22     16.16 o 
   4   3   7      710.58      722.82     37.65 o 
   5   3   7      651.99      773.44     41.07 o 
   6   3   7      236.39      196.27     27.14 o 
   7   3   7     1987.34     2162.99     68.45 o 
   8   3   7      189.66      142.45     26.60 o 
   9   3   7     2282.85     2386.38     93.00 o 
  10   3   7       24.67       71.05     31.04 o 
  11   3   7      734.32      635.24     77.35 o 
  12   3   7      192.85      260.70     50.16 o 
  13   3   7      273.43      189.58     77.89 o 
  14   3   7       22.75       58.05     59.84 o 
  15   3   7       32.53       35.86     77.40 o 
  16   3   7        7.41        4.38     59.92 o 
 -18   4   7      345.42      430.08     68.29 o 
 -17   4   7       80.12       36.97     29.24 o 
 -16   4   7      258.10      237.93     48.95 o 
 -15   4   7      814.20      881.20     82.84 o 
 -14   4   7      249.32      295.49     49.37 o 
 -13   4   7     1787.47     1732.99     91.91 o 
 -12   4   7      233.23      191.03     39.32 o 
 -11   4   7      440.56      465.55     54.76 o 
 -10   4   7      210.20      239.51     39.12 o 
  -9   4   7     4105.14     3536.23    114.40 o 
  -8   4   7     5223.33     4685.76    148.90 o 
  -7   4   7     1211.02     1225.05     58.09 o 
  -6   4   7     5963.00     5685.87    172.73 o 
  -5   4   7     2099.73     1828.86     68.46 o 
  -4   4   7     9589.76     9259.56    207.41 o 
  -3   4   7     3578.60     3195.71     76.41 o 
  -2   4   7     8929.26     8030.89    177.78 o 
  -1   4   7      564.88      596.07     81.66 o 
   0   4   7     3481.96     3432.59     82.67 o 
   1   4   7     8726.69     9111.00    188.41 o 
   2   4   7       31.86       50.30     22.83 o 
   3   4   7     5864.65     6122.27    172.36 o 
   5   4   7      949.30     1008.23     48.74 o 
   6   4   7     2674.65     2789.49    102.45 o 
   7   4   7      162.17      168.43     44.50 o 
   8   4   7     2330.48     2560.22    113.52 o 
   9   4   7       50.89       82.97     38.44 o 
  10   4   7      822.65      882.91    163.54 o 
  11   4   7      119.40      157.55     47.68 o 
  12   4   7      378.71      411.13    109.96 o 
  13   4   7       92.62      131.23     48.08 o 
  14   4   7       82.88       87.47     55.92 o 
  15   4   7       58.09       80.12     43.42 o 
 -17   5   7      133.70       95.22     58.91 o 
 -16   5   7      166.82      174.22     47.62 o 
 -15   5   7       45.35      128.06     42.22 o 
 -14   5   7      982.38     1027.39    105.26 o 
 -13   5   7       20.16       32.96     27.95 o 
 -12   5   7     1172.65     1098.24     80.52 o 
 -11   5   7      320.76      293.72     60.46 o 
 -10   5   7     1690.61     1513.39     82.89 o 
  -9   5   7     1637.31     1638.19     84.67 o 
  -8   5   7     2626.88     2643.43     93.39 o 
  -7   5   7     2826.69     2595.88    122.22 o 
  -6   5   7      340.93      387.88     70.22 o 
  -5   5   7     3419.15     3271.90    101.28 o 
  -4   5   7      948.33      879.27     57.86 o 
  -3   5   7     5189.23     5082.51    111.32 o 
  -2   5   7     2323.25     2204.44     69.71 o 
  -1   5   7     1652.43     1716.25     62.79 o 
   0   5   7     2847.33     3134.05     96.87 o 
   1   5   7       29.21       18.51     17.85 o 
   2   5   7     8669.75     8790.46    214.71 o 
   3   5   7      127.06      163.10     29.05 o 
   4   5   7     3789.01     3588.64    149.75 o 
   5   5   7      357.39      518.80     74.13 o 
   6   5   7      560.87      480.22     73.30 o 
   7   5   7     1323.87     1385.22    103.29 o 
   8   5   7      467.71      464.37     74.79 o 
   9   5   7      419.71      336.03     81.42 o 
  10   5   7        0.22       23.47     37.62 o 
  11   5   7      127.21      106.07     45.40 o 
  12   5   7      219.55      187.59     88.13 o 
  13   5   7       62.32       51.00     45.95 o 
 -16   6   7       48.19       37.73     34.21 o 
 -15   6   7      182.65      190.75     48.05 o 
 -14   6   7       19.39       59.30     33.21 o 
 -13   6   7      755.05      764.24     80.62 o 
 -12   6   7        6.05       80.07     45.08 o 
 -11   6   7     1360.47     1468.20    127.14 o 
 -10   6   7     1194.44     1214.64    116.34 o 
  -9   6   7     1236.39     1327.23    109.45 o 
  -8   6   7     1172.75     1240.32     68.45 o 
  -7   6   7     1797.08     1725.08     77.05 o 
  -6   6   7      638.71      714.41     65.94 o 
  -5   6   7      109.13       98.89     26.93 o 
  -4   6   7     1551.33     1595.45     76.30 o 
  -3   6   7      128.40      161.84     34.34 o 
  -2   6   7     1291.31     1138.33     90.95 o 
  -1   6   7     1215.98     1213.28     70.22 o 
   0   6   7      106.28      117.32     30.70 o 
   1   6   7     2834.45     2915.95    122.82 o 
   2   6   7       25.30       56.05     31.20 o 
   3   6   7     2380.39     2629.26    125.01 o 
   4   6   7      316.52      507.28     69.13 o 
   5   6   7      677.13      779.02     96.02 o 
   6   6   7      427.48      552.97     83.57 o 
   7   6   7      285.21      176.71     56.88 o 
   8   6   7      411.67      380.01     71.80 o 
   9   6   7        6.59       31.25     39.33 o 
  10   6   7      169.94       94.25     47.82 o 
  11   6   7       64.29       13.82     42.28 o 
  12   6   7       45.11       -5.54     43.37 o 
 -13   7   7       73.05      128.83     41.36 o 
 -12   7   7      438.29      404.05     83.61 o 
 -11   7   7        0.19      -17.86     36.42 o 
 -10   7   7      268.60      264.34     55.69 o 
  -9   7   7      389.96      384.01     75.35 o 
  -8   7   7      209.41      252.99     45.34 o 
  -7   7   7      997.41     1104.77     90.93 o 
  -6   7   7       21.76       17.86     24.82 o 
  -5   7   7     1279.27     1343.52     93.00 o 
  -4   7   7      147.66      159.46     40.43 o 
  -3   7   7     1801.21     1715.72    103.71 o 
  -2   7   7      511.26      504.83     68.38 o 
  -1   7   7      523.93      606.31     96.48 o 
   0   7   7      657.98      718.49    104.98 o 
   1   7   7      121.15       89.32     52.36 o 
   2   7   7      649.29      870.44    112.08 o 
   3   7   7        3.35       61.88     40.98 o 
   4   7   7      391.25      568.09     78.50 o 
   5   7   7      325.01      441.34     82.47 o 
   6   7   7       73.06       44.42     40.31 o 
   7   7   7      473.40      387.77     81.59 o 
   8   7   7        2.71        5.00     37.95 o 
   9   7   7      224.62       84.76     57.61 o 
  10   7   7       28.08       44.21     43.03 o 
 -10   8   7        4.17       28.53     37.17 o 
  -9   8   7      123.46      100.27     43.19 o 
  -8   8   7      155.92      101.26     37.60 o 
  -7   8   7       17.59       30.82     30.62 o 
  -6   8   7      635.61      709.41     95.88 o 
  -5   8   7        0.36      -10.74     38.07 o 
  -4   8   7      784.88      802.75    109.10 o 
  -3   8   7      145.20      168.61     57.40 o 
  -2   8   7      516.55      450.04    118.10 o 
  -1   8   7      533.13      428.67     87.02 o 
   0   8   7      165.26      151.69     61.76 o 
   1   8   7      260.24      192.01     69.20 o 
   2   8   7        1.70       57.22     49.86 o 
   3   8   7      210.53      269.83     77.08 o 
   4   8   7       99.75      171.88     73.52 o 
   5   8   7       97.40       43.94     67.42 o 
   6   8   7      297.43      120.47     82.95 o 
  -2   9   7      139.04       91.83     54.86 o 
 -21   0   8      159.00       81.28     66.66 o 
 -20   0   8       85.10      -41.78    129.18 o 
 -19   0   8      351.74      415.49     96.16 o 
 -18   0   8      514.08      456.02    120.36 o 
 -17   0   8      598.73      576.18     78.32 o 
 -16   0   8     1134.42     1065.69     85.88 o 
 -15   0   8       71.20       38.79     29.24 o 
 -14   0   8     5181.62     4796.02    407.25 o 
 -13   0   8      271.11      302.03     50.14 o 
 -12   0   8     1872.26     1866.04     89.62 o 
 -11   0   8      652.88      741.09     58.90 o 
 -10   0   8      592.16      536.22     63.82 o 
  -9   0   8    10877.91    10027.49    185.26 o 
  -8   0   8     1932.02     1843.66     63.99 o 
  -7   0   8    14028.03    12929.08    212.98 o 
  -6   0   8     2495.49     2536.57     72.15 o 
  -5   0   8     8553.31     8130.09    146.16 o 
  -4   0   8    27997.67    26938.44    616.11 o 
  -2   0   8      860.55      681.24     67.97 o 
  -1   0   8      387.09      340.26     45.68 o 
   0   0   8    15423.87    13925.91    513.82 o 
   1   0   8      226.12      165.80     55.45 o 
   3   0   8      389.48      416.44     58.40 o 
   4   0   8     1648.31     1520.62     88.35 o 
   5   0   8     3300.09     3154.59    195.84 o 
   6   0   8       93.69      139.14     41.27 o 
   7   0   8     5666.36     6141.46    176.17 o 
   8   0   8      442.49      542.44     55.16 o 
   9   0   8     2176.90     2492.70    104.95 o 
  10   0   8      418.28      565.51     61.62 o 
  11   0   8      323.94      401.31     55.81 o 
  12   0   8      383.03      439.68     60.82 o 
  13   0   8      218.80      162.77     80.15 o 
  14   0   8      197.65      148.26     86.91 o 
  15   0   8        5.27        4.06    104.61 o 
  16   0   8        5.73      128.36     80.10 o 
 -20   1   8      264.60      247.47     57.99 o 
 -19   1   8       61.26       24.96     34.67 o 
 -18   1   8      312.99      328.92     52.12 o 
 -17   1   8      327.51      323.23     61.92 o 
 -16   1   8      137.66      151.30     46.77 o 
 -15   1   8     2311.83     2348.14     92.02 o 
 -14   1   8       33.45       42.52     20.13 o 
 -13   1   8     4079.75     4034.12    108.88 o 
 -12   1   8      211.31      262.38     35.65 o 
 -11   1   8     2416.93     2464.50     70.70 o 
 -10   1   8     5588.46     5631.90    127.92 o 
  -9   1   8     2490.46     2401.35     63.02 o 
  -8   1   8     8225.68     7661.77    121.04 o 
  -7   1   8     1198.60     1186.31     40.35 o 
  -6   1   8     9305.78     9114.21    120.77 o 
  -5   1   8     6400.59     6043.13     83.97 o 
  -4   1   8    14676.17    14787.61    203.75 o 
  -2   1   8    10488.22    10001.63    175.96 o 
   0   1   8        0.12       14.88     12.49 o 
   2   1   8      725.77      646.19     37.66 o 
   4   1   8     1522.55     1421.52     76.86 o 
   5   1   8      396.54      420.56     44.17 o 
   6   1   8     5181.36     5330.76    105.23 o 
   7   1   8        0.67        4.63     15.05 o 
   8   1   8     2860.16     3010.14     83.12 o 
   9   1   8       83.49       68.82     21.82 o 
  10   1   8      410.66      448.39     40.20 o 
  11   1   8      505.35      467.09     52.04 o 
  12   1   8      225.97      192.63     39.36 o 
  13   1   8      379.79      359.81     52.10 o 
  14   1   8       10.58       13.97     33.81 o 
  15   1   8       96.32       45.99     50.92 o 
  16   1   8       18.65      167.45     74.00 o 
 -20   2   8        3.05        5.63     32.10 o 
 -19   2   8      316.02      341.14     56.80 o 
 -18   2   8        0.51       -0.86     39.29 o 
 -17   2   8      101.46       95.77     34.43 o 
 -16   2   8      165.69      121.36     52.53 o 
 -15   2   8       11.57       -4.44     28.04 o 
 -14   2   8     1938.28     1903.92     97.39 o 
 -13   2   8        0.64       18.19     17.96 o 
 -12   2   8     3643.29     3477.26     96.43 o 
 -11   2   8     2096.14     2168.09     61.88 o 
 -10   2   8     2835.96     2764.21     87.82 o 
  -9   2   8     6264.33     5989.34    115.28 o 
  -8   2   8      931.57      814.73     36.02 o 
  -7   2   8     2330.56     1974.45     52.18 o 
  -6   2   8      729.36      677.61     30.00 o 
  -5   2   8     5213.43     4655.50    115.91 o 
  -3   2   8     6860.34     6506.05    164.28 o 
  -2   2   8    14308.79    13340.21    509.74 o 
  -1   2   8      670.90      599.21     35.67 o 
   0   2   8    14814.15    14356.04    271.95 o 
   1   2   8     2060.55     1984.36     65.24 o 
   2   2   8    16606.71    16408.85    630.07 o 
   3   2   8     1911.59     1909.39     49.04 o 
   5   2   8     2481.31     2408.12     63.67 o 
   6   2   8      565.67      657.13     39.35 o 
   7   2   8     2593.57     2719.35     74.67 o 
   8   2   8      326.70      388.52     46.23 o 
   9   2   8      350.03      357.00     43.10 o 
  10   2   8      209.45      237.56     52.54 o 
  11   2   8      171.78      186.76     38.93 o 
  12   2   8      463.26      577.74     85.55 o 
  13   2   8        0.51       19.40     39.78 o 
  14   2   8      237.80      189.89     96.40 o 
  15   2   8       26.78       43.43     58.55 o 
  16   2   8      109.26       91.57     98.25 o 
 -19   3   8        6.46       33.46     37.16 o 
 -18   3   8      248.88      149.65     47.20 o 
 -17   3   8       28.80       30.90     26.97 o 
 -16   3   8       69.27       15.40     25.62 o 
 -15   3   8      279.26      348.78     54.94 o 
 -14   3   8        0.97       20.67     21.46 o 
 -13   3   8     1056.84     1178.35     67.32 o 
 -12   3   8        6.96       -4.55     16.16 o 
 -11   3   8     1563.66     1485.68     72.60 o 
 -10   3   8     1490.00     1503.88     71.12 o 
  -9   3   8     1173.92     1143.33     72.92 o 
  -8   3   8     3668.44     3465.94     91.64 o 
  -7   3   8     1193.99     1239.50     42.71 o 
  -6   3   8     6161.65     5920.91    129.93 o 
  -5   3   8       78.52       61.24     19.17 o 
  -4   3   8     3703.06     3523.28     85.18 o 
  -3   3   8     2311.70     2076.79     55.58 o 
  -2   3   8      409.24      474.70     28.80 o 
  -1   3   8     3920.02     3624.36     75.50 o 
   0   3   8       49.13       38.68     12.37 o 
   1   3   8     3540.63     3457.15     94.89 o 
   2   3   8       44.07       52.20     16.09 o 
   3   3   8     4347.94     4729.88     88.98 o 
   4   3   8     2500.17     2748.39     67.88 o 
   5   3   8      973.47     1004.70     54.42 o 
   6   3   8     2074.03     2358.35     83.96 o 
   7   3   8       94.18       95.51     26.43 o 
   8   3   8      763.48      946.44     69.37 o 
   9   3   8      164.01      273.59     42.04 o 
  10   3   8      193.76      264.32     67.66 o 
  11   3   8      217.52      296.75     65.96 o 
  12   3   8       24.07      100.93     37.52 o 
  13   3   8      148.00      221.08     70.74 o 
  14   3   8        0.44       24.08     36.42 o 
  15   3   8       64.60       68.50    122.87 o 
 -19   4   8       35.19       84.89     42.65 o 
 -18   4   8       41.88       77.53     37.26 o 
 -17   4   8      273.77      401.01     63.78 o 
 -16   4   8       86.85       95.09     36.61 o 
 -15   4   8      110.05      159.97     42.81 o 
 -14   4   8      233.89      305.92     50.98 o 
 -13   4   8        0.12       -2.02     20.08 o 
 -12   4   8      234.28      225.90     41.95 o 
 -11   4   8       42.39       41.92     22.40 o 
 -10   4   8        1.42       16.42     17.41 o 
  -9   4   8      121.94      103.18     29.63 o 
  -8   4   8        0.38        9.42     16.34 o 
  -7   4   8     1713.82     1714.38     75.39 o 
  -6   4   8      958.65      831.87     49.90 o 
  -5   4   8     1332.60     1340.59     58.61 o 
  -4   4   8     1968.32     1718.80     55.19 o 
  -3   4   8     1133.51     1115.52     65.45 o 
  -2   4   8     1782.23     1775.03     56.92 o 
  -1   4   8      155.21      169.96     22.48 o 
   0   4   8     1384.16     1538.36     54.75 o 
   1   4   8      141.63      233.98     29.16 o 
   3   4   8      393.52      513.21     49.51 o 
   4   4   8        3.93       19.77     18.00 o 
   5   4   8      946.24     1014.95     59.91 o 
   6   4   8        2.09       36.35     23.90 o 
   7   4   8      487.58      731.26     72.06 o 
   8   4   8      373.50      404.06     90.90 o 
   9   4   8      311.65      350.83     81.29 o 
  10   4   8      158.08      226.77     62.52 o 
  11   4   8       80.33       70.89     65.70 o 
  12   4   8       39.15       64.62     41.99 o 
  13   4   8       14.42       11.05     33.75 o 
  14   4   8        8.56       18.65     53.31 o 
 -17   5   8       22.20       36.32     30.03 o 
 -16   5   8       49.40       60.87     38.57 o 
 -15   5   8       14.60        8.81     28.73 o 
 -14   5   8       56.58       79.31     36.71 o 
 -13   5   8       35.88       46.33     30.61 o 
 -12   5   8       60.54       38.14     28.46 o 
 -11   5   8       30.51       59.16     26.89 o 
 -10   5   8        1.40       25.93     22.34 o 
  -9   5   8       38.36       53.15     22.93 o 
  -8   5   8      547.87      503.80     50.91 o 
  -7   5   8      604.48      618.41     54.35 o 
  -6   5   8      142.67      102.27     37.18 o 
  -5   5   8       42.01       20.24     22.96 o 
  -4   5   8      182.45      131.36     40.32 o 
  -3   5   8       49.56       45.81     20.98 o 
  -2   5   8       39.85       35.62     20.83 o 
  -1   5   8       92.43       97.45     23.89 o 
   0   5   8      181.25      125.75     35.75 o 
   1   5   8       97.36       55.95     22.51 o 
   2   5   8      967.20     1117.00     67.53 o 
   3   5   8      682.02      829.97     61.75 o 
   4   5   8      101.51      176.00     46.19 o 
   5   5   8      106.93      165.57     51.16 o 
   6   5   8       39.26       96.14     40.68 o 
   7   5   8       76.36      125.00     44.04 o 
   8   5   8       33.50       39.60     39.92 o 
   9   5   8       62.86       86.61     43.55 o 
  10   5   8       51.50       45.29     41.48 o 
  11   5   8       47.82      -12.08     46.27 o 
  12   5   8        0.46       29.19     46.34 o 
  13   5   8        0.03       50.48     47.61 o 
 -16   6   8        0.54        2.16     31.46 o 
 -15   6   8        1.14      -11.36     41.57 o 
 -14   6   8       55.20       45.53     39.38 o 
 -13   6   8       35.78       81.97     36.85 o 
 -12   6   8        2.69      -12.22     33.37 o 
 -11   6   8        0.29       25.63     25.02 o 
 -10   6   8      300.55      330.68     51.32 o 
  -9   6   8       32.03       41.72     27.09 o 
  -8   6   8       29.89       61.88     27.32 o 
  -7   6   8       65.82       33.90     22.39 o 
  -6   6   8       33.58       34.10     21.58 o 
  -5   6   8        9.60       15.95     20.94 o 
  -4   6   8      358.75      275.86     41.01 o 
  -3   6   8      551.07      527.79     62.12 o 
  -2   6   8       28.87       59.77     25.28 o 
  -1   6   8       36.77       13.00     25.06 o 
   0   6   8       36.05       43.43     29.89 o 
   1   6   8       94.54       88.30     35.42 o 
   2   6   8        0.68       14.50     28.04 o 
   3   6   8      160.83      300.38     57.73 o 
   4   6   8        7.90       23.71     29.94 o 
   5   6   8        3.30      -18.36     35.01 o 
   6   6   8        2.46       40.51     37.13 o 
   7   6   8       14.45      -13.91     34.65 o 
   8   6   8        1.80       -4.84     35.69 o 
   9   6   8       28.57       -5.34     38.29 o 
  10   6   8        4.36       14.31     43.30 o 
  11   6   8       38.37       62.83     46.64 o 
 -13   7   8      108.17       43.10     33.85 o 
 -12   7   8        2.12      -27.16     27.47 o 
 -11   7   8        0.25       15.08     36.64 o 
 -10   7   8       35.17       46.42     29.82 o 
  -9   7   8       17.16       48.79     32.88 o 
  -8   7   8      272.73      191.46     50.90 o 
  -7   7   8       20.77       15.87     25.51 o 
  -6   7   8       54.33       66.72     31.57 o 
  -5   7   8      103.48      138.26     33.38 o 
  -4   7   8      193.41      203.61     58.22 o 
  -3   7   8      190.88      231.35     46.86 o 
  -2   7   8      340.33      334.63     80.12 o 
  -1   7   8       12.22       -0.22     40.58 o 
   0   7   8       32.22       83.41     50.20 o 
   1   7   8       72.25      105.31     52.85 o 
   2   7   8        2.80       -3.47     36.82 o 
   3   7   8       36.05       33.84     39.91 o 
   4   7   8       33.41       45.88     33.45 o 
   5   7   8        6.57       84.97     50.77 o 
   6   7   8       89.23       51.97     37.33 o 
   7   7   8        0.03       12.72     37.39 o 
   8   7   8       65.81       20.68     39.57 o 
   9   7   8        1.32      -11.14     37.95 o 
 -10   8   8       36.89       67.91     36.51 o 
  -9   8   8      241.66      169.96     44.73 o 
  -8   8   8       79.85      102.82     38.35 o 
  -7   8   8      143.28       85.72     42.78 o 
  -6   8   8       20.17       17.98     46.88 o 
  -5   8   8       62.29       93.62     45.94 o 
  -4   8   8      176.79      209.82     59.18 o 
  -3   8   8       84.58      106.15     43.27 o 
  -2   8   8      113.01      142.23     50.77 o 
  -1   8   8        0.17       83.47     46.06 o 
   0   8   8      169.21      182.49     62.93 o 
   1   8   8       46.74       45.99     45.74 o 
   2   8   8      323.73      339.06     78.42 o 
   3   8   8       22.33       70.43     71.84 o 
   4   8   8       88.58      147.99     77.47 o 
   5   8   8       47.59      108.93     78.80 o 
 -20   1   9        6.07      -23.48     43.91 o 
 -19   1   9       88.98       83.85     40.00 o 
 -18   1   9        0.83      -16.18     48.18 o 
 -17   1   9       32.09        8.33     45.27 o 
 -16   1   9      126.20       69.88     32.72 o 
 -15   1   9      238.44      299.89     44.60 o 
 -14   1   9      123.88      110.85     26.29 o 
 -13   1   9      793.74      780.90     48.69 o 
 -12   1   9      318.05      308.53     32.97 o 
 -11   1   9      879.13      889.28     43.91 o 
 -10   1   9       83.46      104.79     23.37 o 
  -9   1   9     1909.25     1754.45     54.86 o 
  -8   1   9       80.68       73.59     14.57 o 
  -7   1   9     2038.86     2078.79     51.26 o 
  -6   1   9      292.17      301.23     22.51 o 
  -5   1   9     3642.24     3799.10     69.93 o 
  -4   1   9     2596.16     2698.67     53.65 o 
  -3   1   9      947.65      932.77     40.99 o 
  -2   1   9      762.81      897.47     60.47 o 
  -1   1   9      321.66      320.72     28.15 o 
   0   1   9        1.95       18.54     11.70 o 
   2   1   9      939.71      866.09     51.91 o 
   3   1   9      643.60      631.28     60.14 o 
   4   1   9      928.63      833.71     48.36 o 
   5   1   9      751.43      752.39     34.92 o 
   6   1   9        4.89       38.58     14.10 o 
   7   1   9      145.21      177.26     25.51 o 
   8   1   9      203.80      204.64     35.23 o 
   9   1   9       50.91       46.69     26.23 o 
  10   1   9      109.38      117.54     31.50 o 
  11   1   9       31.47       72.03     29.64 o 
  12   1   9       12.29       20.61     30.00 o 
  13   1   9       37.51       65.51     44.47 o 
  14   1   9        3.67       24.49     43.11 o 
  15   1   9       15.81       24.81     47.63 o 
 -20   2   9       32.15       28.82     37.09 o 
 -19   2   9       79.70       88.22     41.37 o 
 -18   2   9      111.33      130.70     37.76 o 
 -17   2   9       42.64       31.09     24.08 o 
 -16   2   9       67.89       26.38     42.44 o 
 -15   2   9      562.69      578.69     58.05 o 
 -14   2   9      270.13      269.89     39.00 o 
 -13   2   9     1038.36     1087.43     68.60 o 
 -12   2   9      474.95      529.25     44.91 o 
 -11   2   9      125.82      129.32     20.97 o 
 -10   2   9     3201.57     3062.65     76.19 o 
  -9   2   9      105.86      107.99     21.23 o 
  -8   2   9     3258.13     3042.16     69.11 o 
  -7   2   9       30.20       18.36     10.25 o 
  -6   2   9      645.45      611.29     29.12 o 
  -5   2   9     2437.74     2199.35     66.15 o 
  -4   2   9      747.38      737.47     31.54 o 
  -3   2   9     3188.26     2959.41     77.81 o 
  -2   2   9        0.93        2.49      8.51 o 
  -1   2   9     3970.85     3389.92     94.07 o 
   0   2   9      550.12      533.39     41.07 o 
   1   2   9     3190.22     2867.82     81.59 o 
   2   2   9      796.06      770.28     42.61 o 
   3   2   9     1318.18     1331.04     58.28 o 
   4   2   9     1352.29     1288.95     61.97 o 
   5   2   9        4.07       16.19     17.48 o 
   6   2   9      557.78      681.17     53.58 o 
   7   2   9       26.74       31.24     23.00 o 
   8   2   9      170.33      228.86     36.80 o 
   9   2   9      127.55      105.70     29.24 o 
  10   2   9       28.01       62.64     28.06 o 
  11   2   9      120.03       47.39     30.47 o 
  12   2   9        0.11       24.63     31.76 o 
  13   2   9       71.37       51.75     35.66 o 
  14   2   9        1.21       46.91     50.74 o 
  15   2   9       14.37      -14.90     96.54 o 
 -19   3   9       51.47       25.93     36.67 o 
 -18   3   9      268.71      247.69     51.83 o 
 -17   3   9       85.18       70.51     34.27 o 
 -16   3   9      423.80      463.67     62.08 o 
 -15   3   9       40.94       38.05     26.15 o 
 -14   3   9     1190.41     1264.67     71.40 o 
 -13   3   9       30.98       45.31     22.90 o 
 -12   3   9     1006.27      952.18     62.16 o 
 -11   3   9      295.97      334.77     44.73 o 
 -10   3   9       27.75       36.28     18.98 o 
  -9   3   9     3780.22     3701.62     97.32 o 
  -8   3   9       12.67       31.31     15.69 o 
  -7   3   9     3019.28     2586.86     64.95 o 
  -6   3   9     4210.54     3958.21    119.82 o 
  -5   3   9       15.55       59.83     17.79 o 
  -4   3   9     1755.72     1451.40     46.69 o 
  -3   3   9     7719.76     7098.23    155.25 o 
  -2   3   9     4066.62     3660.76     76.22 o 
  -1   3   9      404.77      471.45     41.83 o 
   0   3   9     4898.24     4595.68    127.99 o 
   1   3   9      394.04      389.79     41.39 o 
   2   3   9     3430.97     3195.22     85.87 o 
   3   3   9     1028.34     1101.14     54.52 o 
   4   3   9      105.75      116.85     29.38 o 
   5   3   9      449.21      488.26     48.14 o 
   6   3   9        0.14       46.07     23.69 o 
   7   3   9     1531.57     1593.88     80.24 o 
   8   3   9      241.77      217.88     43.32 o 
   9   3   9      571.90      596.32     59.84 o 
  10   3   9      192.36      186.96     78.46 o 
  11   3   9      127.25      135.10     42.31 o 
  12   3   9      281.91      304.48     80.62 o 
  13   3   9       49.32       82.98     37.82 o 
  14   3   9       22.61       55.97     38.42 o 
 -18   4   9      126.93      157.02     44.10 o 
 -17   4   9      280.95      238.86     53.07 o 
 -16   4   9       27.33        2.88     27.26 o 
 -15   4   9     1217.79     1193.96     85.91 o 
 -14   4   9       41.86       33.78     25.82 o 
 -13   4   9      679.22      805.90     71.80 o 
 -12   4   9      157.46      216.34     60.69 o 
 -11   4   9      147.94      157.68     33.35 o 
 -10   4   9     1373.88     1357.65     71.42 o 
  -9   4   9      701.89      765.73     52.58 o 
  -8   4   9     4026.36     3821.46    163.90 o 
  -7   4   9       81.74       51.87     27.84 o 
  -6   4   9     1080.67     1151.16     55.50 o 
  -5   4   9     4771.12     4101.01    147.15 o 
  -4   4   9     3180.24     3348.72     80.66 o 
  -3   4   9     4116.72     3782.30    138.33 o 
  -2   4   9      733.48      749.73     51.06 o 
  -1   4   9     3501.17     3374.55    142.02 o 
   0   4   9      529.84      724.70     60.73 o 
   1   4   9     3939.92     4107.32    132.06 o 
   2   4   9      872.06     1067.55     63.11 o 
   3   4   9     1096.80     1110.21     62.87 o 
   4   4   9      213.59      346.09     47.60 o 
   5   4   9      115.82       94.05     26.69 o 
   6   4   9     2367.86     2635.22    104.15 o 
   7   4   9       43.33      138.08     47.76 o 
   8   4   9     1146.88     1157.00    145.79 o 
   9   4   9      225.38      319.66     55.68 o 
  10   4   9      134.69       76.45     39.66 o 
  11   4   9      270.73      236.47     72.69 o 
  12   4   9       29.79       24.12     39.85 o 
  13   4   9       79.57       62.63     36.23 o 
 -17   5   9        0.43       -1.55     28.90 o 
 -16   5   9      370.19      409.21     77.32 o 
 -15   5   9       45.90       17.51     33.06 o 
 -14   5   9      723.11      876.84     82.26 o 
 -13   5   9      330.58      311.90     75.31 o 
 -12   5   9      572.56      667.35     70.63 o 
 -11   5   9     1572.79     1461.46     82.18 o 
 -10   5   9      346.53      445.13     56.54 o 
  -9   5   9     3437.69     3049.71    101.47 o 
  -8   5   9       76.06       90.72     24.54 o 
  -7   5   9     1224.75     1258.36     68.23 o 
  -6   5   9      184.34      194.09     41.15 o 
  -5   5   9      553.24      584.22     62.56 o 
  -4   5   9     3038.57     2604.29    166.78 o 
  -3   5   9      179.01      138.07     36.89 o 
  -2   5   9     2700.82     2658.51    103.57 o 
  -1   5   9      297.47      434.70     49.43 o 
   0   5   9     2647.97     2518.17    139.62 o 
   1   5   9     3668.09     4090.23    122.79 o 
   2   5   9     3168.07     3508.69    113.25 o 
   3   5   9     1296.82     1570.00     77.83 o 
   4   5   9      520.62      625.73     73.72 o 
   5   5   9     1422.69     1440.06     99.59 o 
   6   5   9        3.91       -3.39     32.36 o 
   7   5   9     1264.58     1098.62    117.69 o 
   8   5   9        1.33       -8.75     31.20 o 
   9   5   9      121.65       57.99     45.87 o 
  10   5   9      169.88      108.10     46.16 o 
  11   5   9        2.26       10.46     41.60 o 
  12   5   9      180.69       40.82     46.04 o 
 -15   6   9      325.54      309.07     55.69 o 
 -14   6   9       98.31      107.07     37.95 o 
 -13   6   9      572.45      508.02     75.57 o 
 -12   6   9      444.23      402.68     85.61 o 
 -11   6   9      150.97      191.26     43.67 o 
 -10   6   9     3224.31     3045.81    122.84 o 
  -9   6   9       13.67       43.33     24.16 o 
  -8   6   9     2379.78     2443.73     97.31 o 
  -7   6   9      120.07      104.91     34.01 o 
  -6   6   9     1578.26     1416.52     72.99 o 
  -5   6   9     1594.41     1550.55     81.41 o 
  -4   6   9     1377.33     1400.77     93.98 o 
  -3   6   9     1476.69     1282.75    194.22 o 
  -2   6   9       55.06       26.47     30.54 o 
  -1   6   9     1305.34     1429.30     93.74 o 
   0   6   9      638.24      776.57     79.56 o 
   1   6   9     1850.30     1861.54    102.38 o 
   2   6   9     1032.37     1146.48     86.72 o 
   3   6   9      526.56      622.68     77.12 o 
   4   6   9     1509.26     1660.73    104.50 o 
   5   6   9        2.26       15.60     40.65 o 
   6   6   9      617.02      544.86     90.74 o 
   7   6   9       16.28       55.37     40.25 o 
   8   6   9      197.33      166.01     58.50 o 
   9   6   9       73.86       39.49     56.30 o 
  10   6   9       38.56       29.91     43.08 o 
 -13   7   9       74.54       35.46     40.06 o 
 -12   7   9      217.85      220.36     68.44 o 
 -11   7   9      260.22      184.98     45.98 o 
 -10   7   9        2.00        6.27     29.52 o 
  -9   7   9      798.89      754.14    113.76 o 
  -8   7   9       37.88       39.83     27.31 o 
  -7   7   9      999.12      910.04    132.95 o 
  -6   7   9      411.93      364.17     63.32 o 
  -5   7   9     1061.36     1153.16    100.95 o 
  -4   7   9     2017.51     1948.02    132.98 o 
  -3   7   9      191.76      198.28     46.02 o 
  -2   7   9     1305.07     1361.67    124.48 o 
  -1   7   9       10.66       11.51     41.96 o 
   0   7   9      792.70      905.32    116.17 o 
   1   7   9      147.79       76.25     48.95 o 
   2   7   9      292.02      390.83     82.62 o 
   3   7   9      370.39      525.39     87.91 o 
   4   7   9       23.97       49.30     46.56 o 
   5   7   9      662.41      747.34    130.39 o 
   6   7   9      101.11      102.81     44.63 o 
   7   7   9      269.14      142.59     60.45 o 
   8   7   9      128.31       73.32     44.99 o 
 -10   8   9      107.52      136.25     55.65 o 
  -9   8   9        3.98       44.68     44.44 o 
  -8   8   9      291.04      317.19     82.34 o 
  -7   8   9       97.95      128.46     46.65 o 
  -6   8   9      499.66      641.98    109.71 o 
  -5   8   9      355.89      280.34     64.13 o 
  -4   8   9      222.49      210.86     85.62 o 
  -3   8   9      697.33      603.17    103.37 o 
  -2   8   9       28.36       66.09     53.25 o 
  -1   8   9      593.40      683.83    115.00 o 
   0   8   9        1.40       18.27     43.51 o 
   1   8   9      189.68      134.07     95.78 o 
   2   8   9       73.78      128.07     79.32 o 
   3   8   9       16.46       60.24     49.96 o 
   4   8   9      236.51      270.49     97.60 o 
   5   8   9        5.02      101.12     73.58 o 
 -20   0  10      317.02      303.05     78.79 o 
 -19   0  10       64.93      135.24     56.49 o 
 -18   0  10      681.98      514.03     92.85 o 
 -17   0  10        1.58      -25.93     34.46 o 
 -16   0  10     1610.81     1473.21    148.58 o 
 -15   0  10      786.80      772.65     77.50 o 
 -14   0  10     4164.74     3866.30    143.04 o 
 -13   0  10      834.33      899.64     66.33 o 
 -12   0  10      133.43      138.93     32.26 o 
 -11   0  10     5300.40     5253.35    154.94 o 
 -10   0  10      227.74      259.23     34.92 o 
  -9   0  10    11357.87    10976.71    202.87 o 
  -8   0  10      168.73      193.13     28.38 o 
  -7   0  10     1068.08     1026.73     58.86 o 
  -6   0  10    22863.98    21761.31    325.24 o 
  -5   0  10     4799.00     4613.16    106.31 o 
  -4   0  10    23765.56    23097.89    336.41 o 
  -3   0  10     2957.89     2796.99     74.91 o 
  -1   0  10     3259.98     2893.23    127.88 o 
   0   0  10     5457.58     5387.32    236.08 o 
   1   0  10     5285.72     5084.27    241.79 o 
   2   0  10     2662.31     2427.40    162.99 o 
   3   0  10     1938.08     1795.35    101.97 o 
   4   0  10      930.97     1093.46    114.32 o 
   5   0  10     3906.25     3714.59    231.24 o 
   6   0  10     1357.37     1423.88    101.12 o 
   7   0  10     2137.36     2141.51    109.29 o 
   8   0  10     2533.37     2898.56    178.20 o 
   9   0  10      230.79      309.97     88.69 o 
  10   0  10      469.83      633.48    114.71 o 
  11   0  10        1.36       -2.54     48.97 o 
  12   0  10      585.88      713.61    295.18 o 
  13   0  10        6.03       12.07     60.21 o 
  14   0  10       47.61       28.07     61.84 o 
  15   0  10       17.42      -12.59     67.70 o 
 -20   1  10       89.28       63.65     34.76 o 
 -19   1  10      228.70      291.41     48.61 o 
 -18   1  10       12.87       -1.35     25.66 o 
 -17   1  10      609.56      722.12     65.94 o 
 -16   1  10      118.32      106.58     31.90 o 
 -15   1  10     1591.00     1686.81     78.34 o 
 -14   1  10      726.76      778.33     51.66 o 
 -13   1  10     1306.10     1378.38     69.02 o 
 -12   1  10     2945.02     2883.05     80.02 o 
 -11   1  10       26.06       39.25     14.94 o 
 -10   1  10     7263.47     6965.83    123.71 o 
  -9   1  10      331.30      382.72     32.20 o 
  -8   1  10     7509.78     7492.31    115.08 o 
  -7   1  10     1992.10     1945.20     50.91 o 
  -6   1  10     2024.83     1991.81     51.76 o 
  -5   1  10    10631.05     9978.75    125.18 o 
  -4   1  10      836.12      853.71     48.22 o 
  -3   1  10    19406.27    16879.67    322.55 o 
  -2   1  10      588.44      567.18     33.01 o 
   1   1  10     4704.25     3543.26    199.24 o 
   3   1  10      620.10      777.32     46.76 o 
   4   1  10     2807.09     2573.65    187.44 o 
   5   1  10      694.55      688.98     49.03 o 
   6   1  10     3069.91     2875.20    116.76 o 
   7   1  10     1117.24     1319.71     61.79 o 
   8   1  10      517.79      635.73     51.82 o 
   9   1  10      412.57      412.22     67.33 o 
  10   1  10        0.11      -16.22     20.38 o 
  11   1  10      627.33      711.34     88.53 o 
  12   1  10        5.80       13.00     35.74 o 
  13   1  10      147.67      178.39     57.87 o 
  14   1  10       50.48       88.12     48.07 o 
  15   1  10       13.56       80.22     50.29 o 
 -20   2  10      112.70       75.65     51.86 o 
 -19   2  10      177.92      182.18     45.84 o 
 -18   2  10       41.22       58.32     36.88 o 
 -17   2  10       93.09       91.38     42.60 o 
 -16   2  10      362.53      381.34     52.94 o 
 -15   2  10      312.23      412.44     54.79 o 
 -14   2  10      805.29      844.77     62.86 o 
 -13   2  10     1129.37     1164.54     59.97 o 
 -12   2  10      457.71      495.58     45.25 o 
 -11   2  10     4196.66     4035.42     98.80 o 
 -10   2  10       78.48       81.14     20.22 o 
  -9   2  10     7901.33     7087.66    139.24 o 
  -8   2  10        4.26       12.84     10.88 o 
  -7   2  10     2235.54     2019.12     55.08 o 
  -6   2  10      271.53      214.86     21.42 o 
  -5   2  10      516.88      418.69     26.41 o 
  -4   2  10     3362.24     2850.56     61.42 o 
  -3   2  10     1124.56     1070.66     34.41 o 
  -2   2  10       12.73       42.80     14.78 o 
  -1   2  10     2250.20     1932.45     78.73 o 
   0   2  10     3087.73     3065.51    102.70 o 
   1   2  10     6965.20     6327.54    248.00 o 
   2   2  10     2097.49     2318.32     70.41 o 
   3   2  10     5254.15     5361.43    133.24 o 
   4   2  10       31.95       51.69     18.86 o 
   5   2  10     3354.57     3375.76    174.43 o 
   6   2  10      386.84      496.59     48.62 o 
   7   2  10      488.30      592.54     53.47 o 
   8   2  10        1.59      -12.52     19.26 o 
   9   2  10       28.05       48.15     24.17 o 
  10   2  10      456.68      491.40     57.63 o 
  11   2  10       15.49       43.48     29.51 o 
  12   2  10      147.64       80.65     34.53 o 
  13   2  10       80.31      120.22     70.56 o 
  14   2  10       61.41       83.77     70.44 o 
 -19   3  10       67.73       68.23     38.34 o 
 -18   3  10       61.22       52.47     32.56 o 
 -17   3  10      149.66      146.03     39.80 o 
 -16   3  10       10.30       14.34     22.80 o 
 -15   3  10      276.39      311.28     50.69 o 
 -14   3  10      606.48      624.90     58.12 o 
 -13   3  10      366.92      373.70     61.04 o 
 -12   3  10      629.83      689.29     55.86 o 
 -11   3  10        0.17        1.50     19.82 o 
 -10   3  10     1679.87     1607.06     73.08 o 
  -9   3  10       60.59       61.53     20.45 o 
  -8   3  10     2121.15     1980.05    112.79 o 
  -7   3  10      425.44      509.52     32.32 o 
  -6   3  10     2381.01     2436.69     63.58 o 
  -5   3  10     2501.64     2627.61     65.41 o 
  -4   3  10       21.28       27.34     11.43 o 
  -3   3  10     3916.97     3995.24     81.40 o 
  -2   3  10      286.39      341.45     37.27 o 
  -1   3  10     1238.51     1235.43     59.54 o 
   0   3  10      979.58     1070.02     55.72 o 
   1   3  10      805.31      897.94     54.28 o 
   2   3  10     1995.36     2201.11     84.10 o 
   3   3  10       97.42       86.69     25.19 o 
   4   3  10     1852.46     2059.65     85.79 o 
   5   3  10       50.14       91.38     25.58 o 
   6   3  10      569.11      679.06     56.79 o 
   7   3  10       64.04      114.02     32.96 o 
   8   3  10      153.26      151.31     46.28 o 
   9   3  10      281.86      357.90     50.06 o 
  10   3  10        0.97       37.45     32.07 o 
  11   3  10      188.76      233.49     83.27 o 
  12   3  10       21.52       99.37     41.65 o 
  13   3  10       41.38       89.63     55.54 o 
  14   3  10       24.15       47.84     96.10 o 
 -18   4  10      159.51      230.21     54.42 o 
 -17   4  10       88.26      131.66     42.73 o 
 -16   4  10      219.28      251.66     51.83 o 
 -15   4  10       22.58       23.35     36.07 o 
 -14   4  10      489.66      544.39     73.13 o 
 -13   4  10       41.28       32.80     27.54 o 
 -12   4  10      123.59      116.09     32.18 o 
 -11   4  10      157.74      151.28     31.42 o 
 -10   4  10       97.94       89.76     25.99 o 
  -9   4  10      352.02      424.74     44.42 o 
  -8   4  10      351.55      381.78     40.39 o 
  -7   4  10      620.92      600.46     47.96 o 
  -6   4  10     1802.93     1687.06     66.12 o 
  -5   4  10      216.94      197.91     33.74 o 
  -4   4  10     1460.39     1384.06     51.11 o 
  -3   4  10      135.29      140.32     23.28 o 
  -2   4  10     2682.15     2499.42     85.61 o 
  -1   4  10      379.25      460.71     74.76 o 
   0   4  10      796.24      855.82     59.68 o 
   1   4  10       78.15      124.73     29.10 o 
   2   4  10       20.88       -5.41     16.41 o 
   4   4  10      214.94      259.76     42.46 o 
   6   4  10      129.50      197.79     48.35 o 
   7   4  10      174.15      222.51     53.53 o 
   8   4  10      756.67      809.49     86.93 o 
   9   4  10       28.44       70.83     42.60 o 
  10   4  10      163.83      224.61     88.21 o 
  11   4  10        4.08       63.10     48.08 o 
  12   4  10       32.38       10.15     39.57 o 
  13   4  10        0.04        7.30     35.57 o 
 -17   5  10      106.09      139.01     45.65 o 
 -16   5  10        2.75       -8.69     27.97 o 
 -15   5  10       68.20      104.75     38.12 o 
 -14   5  10        2.93       -3.77     36.23 o 
 -13   5  10       35.14       13.15     36.58 o 
 -12   5  10       22.44        5.49     21.75 o 
 -11   5  10      380.53      294.52     57.51 o 
 -10   5  10       63.58       64.83     34.80 o 
  -9   5  10      251.27      216.52     42.11 o 
  -8   5  10      266.46      235.22     50.64 o 
  -7   5  10     1475.95     1363.60     67.58 o 
  -6   5  10       91.09       59.82     29.71 o 
  -5   5  10      705.47      584.22     56.92 o 
  -4   5  10        0.02        5.97     22.17 o 
  -3   5  10      481.07      551.41     64.88 o 
  -2   5  10      320.55      310.16     42.39 o 
  -1   5  10     1655.90     1564.25    107.88 o 
   0   5  10        2.99       16.07     21.27 o 
   1   5  10        0.26       18.54     22.30 o 
   2   5  10       47.60       49.73     22.65 o 
   3   5  10       65.98       84.97     29.25 o 
   4   5  10       72.73       95.22     32.83 o 
   5   5  10      162.58      138.54     60.55 o 
   6   5  10        6.13        5.32     33.06 o 
   7   5  10      177.40      139.54     49.16 o 
   8   5  10       10.53       53.51     42.14 o 
   9   5  10      145.57      120.76     50.77 o 
  10   5  10        1.45       42.09     44.62 o 
  11   5  10        7.09       66.76     52.65 o 
  12   5  10        0.27       -2.16     48.79 o 
 -15   6  10        1.73        1.36     31.23 o 
 -14   6  10       30.26       39.74     32.32 o 
 -13   6  10       16.61       48.02     28.01 o 
 -12   6  10       61.77       36.76     35.50 o 
 -11   6  10       42.48       39.75     27.59 o 
 -10   6  10      107.43      111.68     39.75 o 
  -9   6  10        0.58        3.74     19.52 o 
  -8   6  10        2.07       -2.25     22.24 o 
  -7   6  10       74.55      103.82     28.52 o 
  -6   6  10       22.78       31.76     30.32 o 
  -5   6  10        0.01        4.69     42.70 o 
  -4   6  10       38.04       44.27     37.79 o 
  -3   6  10        4.86      -11.98     30.77 o 
  -2   6  10       65.36       36.36     31.22 o 
  -1   6  10       78.09       50.96     31.20 o 
   0   6  10        0.11       20.86     29.03 o 
   1   6  10       79.84       65.31     33.43 o 
   2   6  10       23.17       48.08     31.45 o 
   3   6  10       12.38       47.46     32.00 o 
   4   6  10        4.13       18.07     29.98 o 
   5   6  10        0.45       16.88     40.39 o 
   6   6  10       10.29       19.83     35.25 o 
   7   6  10        0.06       47.13     42.29 o 
   8   6  10        0.37       50.51     45.77 o 
   9   6  10       23.53       10.35     42.76 o 
  10   6  10        0.84       68.73     50.13 o 
 -13   7  10       15.97       40.26     34.74 o 
 -12   7  10       14.75       12.47     30.34 o 
 -11   7  10       20.14       18.80     30.42 o 
 -10   7  10       39.21       45.11     31.99 o 
  -9   7  10       76.25       68.24     49.62 o 
  -8   7  10       98.35       95.19     41.87 o 
  -7   7  10       99.09       94.94     39.51 o 
  -6   7  10        0.09       20.28     33.57 o 
  -5   7  10      614.19      690.59    129.44 o 
  -4   7  10        8.72       26.47     32.15 o 
  -3   7  10      337.99      412.01     68.06 o 
  -2   7  10      115.76       83.01     54.53 o 
  -1   7  10       74.01       47.36     44.77 o 
   0   7  10       25.91       69.67     45.47 o 
   1   7  10       79.53       53.35     43.52 o 
   2   7  10        0.30       32.45     56.64 o 
   3   7  10       14.00       34.05     56.79 o 
   4   7  10       12.27       80.92     61.10 o 
   5   7  10       41.66       64.16     51.06 o 
   6   7  10       81.52       23.24     41.42 o 
   7   7  10       10.04       52.85     46.33 o 
  -9   8  10      242.80      152.86     57.40 o 
  -8   8  10        7.18      -11.60     37.52 o 
  -7   8  10       76.85       95.54     40.61 o 
  -6   8  10      137.19       59.29     61.78 o 
  -5   8  10        7.78       34.17     44.87 o 
  -4   8  10      208.93      195.83     62.01 o 
  -3   8  10        0.60       47.18     48.88 o 
  -2   8  10      191.64      165.71     64.66 o 
  -1   8  10      156.49      181.85     87.55 o 
   0   8  10       94.28      130.66     84.19 o 
   1   8  10      223.13      314.41    116.87 o 
   2   8  10       81.15      286.12     94.90 o 
   3   8  10       92.09      153.29    100.97 o 
 -20   1  11        4.07       -6.63     31.66 o 
 -19   1  11       63.73       48.72     34.63 o 
 -18   1  11        0.10        7.54     24.40 o 
 -17   1  11       71.82       49.52     27.21 o 
 -16   1  11        0.45       -4.85     21.23 o 
 -15   1  11      318.25      306.91     43.50 o 
 -14   1  11        2.76       12.81     18.96 o 
 -13   1  11      895.59      842.96     65.56 o 
 -12   1  11       33.18       53.71     15.83 o 
 -11   1  11     1598.80     1546.01     61.49 o 
 -10   1  11       73.43       97.73     18.74 o 
  -9   1  11     1367.60     1389.98     47.08 o 
  -8   1  11      258.71      335.17     28.14 o 
  -7   1  11     1556.90     1596.17     46.57 o 
  -6   1  11      227.81      269.80     23.45 o 
  -5   1  11      693.26      720.62     40.51 o 
  -4   1  11     2369.90     2445.22     51.54 o 
  -3   1  11      138.68      144.15     15.25 o 
  -2   1  11        4.16       -1.84     10.66 o 
  -1   1  11     2258.40     1978.13    197.48 o 
   0   1  11      669.54      701.92     49.90 o 
   1   1  11     2064.58     2051.89    121.41 o 
   2   1  11       99.42       68.23     23.03 o 
   3   1  11     1324.64     1256.11     75.45 o 
   4   1  11        0.81       24.15     16.66 o 
   5   1  11      328.54      311.68     45.61 o 
   6   1  11        2.72        9.58     20.58 o 
   7   1  11      100.36      124.84     31.74 o 
   8   1  11       26.79        6.16     30.09 o 
   9   1  11       14.60        1.02     32.98 o 
  10   1  11       91.87      124.59     50.14 o 
  11   1  11       72.42      155.81     53.26 o 
  12   1  11        3.01       19.24     46.78 o 
  13   1  11       25.29        4.61     45.08 o 
  14   1  11        0.65       57.85     50.21 o 
 -20   2  11       29.10       36.34     33.94 o 
 -19   2  11       86.30       71.61     33.19 o 
 -18   2  11        1.00       17.26     30.60 o 
 -17   2  11       24.23       23.63     28.21 o 
 -16   2  11      278.91      335.77     49.66 o 
 -15   2  11      116.48      130.70     33.30 o 
 -14   2  11      515.64      558.86     63.54 o 
 -13   2  11       44.37       70.96     25.71 o 
 -12   2  11      349.30      421.93     47.73 o 
 -11   2  11      379.94      455.70     39.59 o 
 -10   2  11     3009.18     2748.51     72.87 o 
  -9   2  11      695.69      771.09     40.83 o 
  -8   2  11      593.60      645.65     35.15 o 
  -7   2  11     1138.91     1115.69     45.61 o 
  -6   2  11      168.31      208.73     21.13 o 
  -5   2  11     1703.91     1609.93     71.03 o 
  -4   2  11      137.38      161.46     18.04 o 
  -3   2  11      606.46      562.05     31.44 o 
  -2   2  11     1011.36      901.27     45.36 o 
  -1   2  11      654.18      633.26     44.21 o 
   0   2  11     3549.58     3473.72     95.53 o 
   1   2  11       49.78       77.00     21.18 o 
   2   2  11     2221.16     2450.56     74.71 o 
   3   2  11      119.30       89.58     27.27 o 
   4   2  11      914.51     1104.95     62.88 o 
   5   2  11      137.54      100.10     30.38 o 
   6   2  11      368.69      524.37     50.96 o 
   7   2  11      153.92      134.00     32.10 o 
   8   2  11       42.25       50.96     25.08 o 
   9   2  11      217.13      183.19     40.47 o 
  10   2  11       22.24       31.55     37.64 o 
  11   2  11       71.68       83.20     44.90 o 
  12   2  11       30.67       52.82     50.24 o 
  13   2  11        9.74       30.12     68.59 o 
  14   2  11       15.91      119.58     82.10 o 
 -19   3  11        2.34       36.85     32.01 o 
 -18   3  11      282.56      206.33     45.74 o 
 -17   3  11       58.39       63.94     30.45 o 
 -16   3  11      139.17      141.90     35.86 o 
 -15   3  11      654.42      754.82     71.00 o 
 -14   3  11      274.54      232.46     38.39 o 
 -13   3  11      100.42       68.51     25.31 o 
 -12   3  11       31.24       15.54     21.89 o 
 -11   3  11      567.30      586.21     54.20 o 
 -10   3  11      873.56      905.36     52.46 o 
  -9   3  11     2944.31     2797.12    120.59 o 
  -8   3  11     1695.48     1643.68     54.27 o 
  -7   3  11        1.38       14.60     11.80 o 
  -6   3  11     5480.04     4924.40    140.13 o 
  -5   3  11       57.47       58.77     15.48 o 
  -4   3  11     4085.77     3972.81    104.27 o 
  -3   3  11       11.12       21.01     17.12 o 
  -2   3  11      985.93      946.01     50.97 o 
  -1   3  11      682.39      743.62     57.17 o 
   0   3  11      530.02      688.66     58.92 o 
   1   3  11     2047.73     1926.22     76.27 o 
   2   3  11       63.84       29.98     21.57 o 
   3   3  11      279.36      290.55     51.47 o 
   4   3  11      595.90      707.50     62.05 o 
   5   3  11      587.94      575.41     52.29 o 
   6   3  11     1151.90     1284.62     74.96 o 
   7   3  11      254.94      245.90     47.02 o 
   8   3  11      592.75      690.22     68.57 o 
   9   3  11        0.30        4.40     29.28 o 
  10   3  11      294.90      209.53     80.94 o 
  11   3  11        0.03       10.55     30.85 o 
  12   3  11       94.46        2.87     84.27 o 
  13   3  11        0.32      108.29     76.42 o 
 -18   4  11       18.18       30.42     31.35 o 
 -17   4  11      161.75      157.49     45.05 o 
 -16   4  11      323.60      380.77     57.57 o 
 -15   4  11      559.48      630.60     68.37 o 
 -14   4  11      306.06      269.69     44.51 o 
 -13   4  11        2.53       12.49     20.34 o 
 -12   4  11      848.12      970.22     68.90 o 
 -11   4  11      424.48      480.50     52.36 o 
 -10   4  11     1831.51     1842.53     73.78 o 
  -9   4  11     1024.12      933.53     55.81 o 
  -8   4  11      152.74      165.58     30.09 o 
  -7   4  11     1802.30     1761.01     68.28 o 
  -6   4  11        0.19        7.16     14.99 o 
  -5   4  11     4720.79     4564.57    142.92 o 
  -4   4  11       16.77       13.77     18.28 o 
  -3   4  11     2881.98     2490.58    103.82 o 
  -2   4  11      547.53      730.73     74.87 o 
  -1   4  11     1058.72      947.14     60.29 o 
   0   4  11     4684.09     4989.28    133.85 o 
   1   4  11        2.07      -19.62     19.62 o 
   2   4  11      580.20      677.58     59.77 o 
   3   4  11       40.86       59.34     24.58 o 
   4   4  11      659.23      732.83     63.77 o 
   5   4  11      637.10      733.39     66.38 o 
   6   4  11      585.05      463.21     87.52 o 
   7   4  11      584.73      661.50    109.81 o 
   8   4  11      140.87      115.97     46.30 o 
   9   4  11      387.73      309.01     83.60 o 
  10   4  11       26.27       -2.49     42.66 o 
  11   4  11      112.73       56.47     43.52 o 
  12   4  11        2.27       12.15     41.07 o 
 -17   5  11      145.61      100.39     41.96 o 
 -16   5  11      144.83      134.36     38.31 o 
 -15   5  11      437.35      372.87     85.80 o 
 -14   5  11      133.61       71.63     34.95 o 
 -13   5  11      874.93      794.14     75.15 o 
 -12   5  11        0.24       -8.21     20.58 o 
 -11   5  11     2465.80     2464.25    105.48 o 
 -10   5  11      400.98      517.67     54.34 o 
  -9   5  11     2153.68     2111.05     84.41 o 
  -8   5  11      518.72      507.98     51.80 o 
  -7   5  11      523.77      527.63     51.22 o 
  -6   5  11     1188.64     1187.11     81.86 o 
  -5   5  11       24.18       17.52     26.68 o 
  -4   5  11     2579.25     2666.91    159.56 o 
  -3   5  11       19.80       13.47     24.57 o 
  -2   5  11      413.80      416.39     50.15 o 
  -1   5  11     2996.14     2871.41    103.73 o 
   0   5  11      103.87       95.97     29.43 o 
   1   5  11     3159.88     3238.07    114.36 o 
   2   5  11      218.58      196.96     41.10 o 
   3   5  11     1197.06     1398.20     86.67 o 
   4   5  11      218.46      337.92     62.05 o 
   5   5  11      741.51      796.84    187.68 o 
   6   5  11      321.73      298.39     94.84 o 
   7   5  11      324.93      255.67     91.96 o 
   8   5  11      113.51       71.55     43.53 o 
   9   5  11       18.97       30.77     40.80 o 
  10   5  11      143.63       63.99     43.74 o 
  11   5  11       39.45       55.31     53.29 o 
 -15   6  11      124.21       97.84     38.27 o 
 -14   6  11      390.21      386.34     77.05 o 
 -13   6  11       23.74       13.85     29.85 o 
 -12   6  11     1000.48     1002.09     80.66 o 
 -11   6  11      168.22      161.54     38.58 o 
 -10   6  11     1929.42     1984.69     98.53 o 
  -9   6  11      165.39      130.01     46.03 o 
  -8   6  11      801.83      874.99     90.23 o 
  -7   6  11     1439.56     1425.02     93.05 o 
  -6   6  11       32.04       -3.45     28.23 o 
  -5   6  11     2551.56     2121.37    326.02 o 
  -4   6  11       51.24       64.25     35.12 o 
  -3   6  11     1448.04     1436.32     97.09 o 
  -2   6  11     1410.72     1222.96     94.25 o 
  -1   6  11      596.16      641.53     87.13 o 
   0   6  11     1267.22     1215.28    134.56 o 
   1   6  11      569.96      641.08     76.41 o 
   2   6  11     2017.97     2117.52    113.77 o 
   3   6  11       21.87       45.56     32.82 o 
   4   6  11      710.43      692.67    106.64 o 
   5   6  11      174.57      147.12     50.93 o 
   6   6  11      234.53      144.34     49.65 o 
   7   6  11      180.28      130.28     53.32 o 
   8   6  11        8.96       -0.16     47.10 o 
   9   6  11      106.78      123.82     54.98 o 
 -13   7  11      328.53      296.55     85.56 o 
 -12   7  11        0.02        1.37     37.82 o 
 -11   7  11      358.89      218.78     67.64 o 
 -10   7  11      223.24      172.24     78.32 o 
  -9   7  11      541.82      661.74     98.95 o 
  -8   7  11      505.69      494.02     75.81 o 
  -7   7  11      198.44      211.80     48.19 o 
  -6   7  11     1388.10     1305.96    110.00 o 
  -5   7  11        9.45       34.24     34.09 o 
  -4   7  11     1780.04     1719.71    108.60 o 
  -3   7  11      120.83       90.87     42.19 o 
  -2   7  11      756.58      737.33    109.65 o 
  -1   7  11      367.47      544.99     98.39 o 
   0   7  11      297.26      178.51     65.37 o 
   1   7  11      580.22      693.78    103.90 o 
   2   7  11        1.66       56.18     42.62 o 
   3   7  11      403.09      566.02    110.21 o 
   4   7  11      184.05      364.11     80.21 o 
   5   7  11      149.19      150.01     57.45 o 
   6   7  11      219.35      158.31     54.72 o 
  -8   8  11      102.57       96.50     46.50 o 
  -7   8  11      431.75      439.72     76.87 o 
  -6   8  11       25.04       71.06     60.67 o 
  -5   8  11      554.58      634.27    122.35 o 
  -4   8  11       38.30       36.25     50.59 o 
  -3   8  11      484.17      541.98    102.16 o 
  -2   8  11      110.00      170.85     60.92 o 
  -1   8  11      235.93      226.50     97.51 o 
   0   8  11      126.96      125.50     82.42 o 
   1   8  11       19.81       49.74     59.24 o 
   2   8  11      143.92      146.32     90.10 o 
 -20   0  12      434.41      458.92     97.89 o 
 -19   0  12       49.61       52.36     46.72 o 
 -18   0  12      197.11      109.11    123.51 o 
 -17   0  12      414.96      388.14     62.44 o 
 -16   0  12     1009.44     1086.08     89.38 o 
 -15   0  12     1377.77     1437.51     92.71 o 
 -14   0  12       34.92       55.65     28.13 o 
 -13   0  12     1005.56      948.09     71.46 o 
 -12   0  12     2580.10     2458.00     91.27 o 
 -11   0  12     3090.44     3118.64    102.10 o 
 -10   0  12     6259.02     6150.47    147.25 o 
  -9   0  12     2113.92     2148.39     79.50 o 
  -8   0  12     4888.05     4812.10    121.85 o 
  -7   0  12      414.40      445.88     40.50 o 
  -6   0  12    30902.74    31902.40    461.24 o 
  -5   0  12      243.27      229.80     31.27 o 
  -4   0  12     6519.69     6034.03    129.72 o 
  -3   0  12     5175.30     4956.52    160.67 o 
  -2   0  12     2444.55     2089.52     67.94 o 
  -1   0  12     6697.21     4948.96    346.07 o 
   0   0  12      149.47      105.97     25.47 o 
   1   0  12     3805.04     3452.38    209.74 o 
   2   0  12      420.78      483.67     76.82 o 
   3   0  12     1605.81     1615.39    146.43 o 
   5   0  12      326.75      204.86    109.09 o 
   7   0  12       15.85       -3.19     37.17 o 
   8   0  12     1087.09     1341.60    189.88 o 
   9   0  12       71.09       42.76     57.74 o 
  10   0  12      479.34      360.47    101.84 o 
  11   0  12      109.53       91.51     69.15 o 
  12   0  12      150.96      140.92     74.17 o 
  13   0  12       71.89       67.61     80.75 o 
  14   0  12        0.01       -3.69     68.68 o 
 -20   1  12       12.84       26.34     34.50 o 
 -19   1  12      306.33      271.71     49.32 o 
 -18   1  12      102.31      100.12     32.07 o 
 -17   1  12      234.52      231.08     43.31 o 
 -16   1  12      975.12      990.61     73.39 o 
 -15   1  12      417.97      426.09     49.07 o 
 -14   1  12     1698.03     1640.24     65.09 o 
 -13   1  12       32.69       43.92     17.05 o 
 -12   1  12     2133.42     2098.89     63.49 o 
 -11   1  12     2446.82     2444.06     62.79 o 
 -10   1  12     2190.45     2193.30     61.95 o 
  -9   1  12     3919.19     3901.95     82.18 o 
  -8   1  12      617.99      669.93     34.77 o 
  -7   1  12     4598.52     4583.64     86.19 o 
  -6   1  12     1779.25     1784.89     61.10 o 
  -5   1  12    13135.91    12683.04    155.19 o 
  -4   1  12     1412.08     1461.40     42.59 o 
  -3   1  12     3057.23     2881.78     75.76 o 
  -2   1  12     4470.32     3922.79    103.59 o 
  -1   1  12        7.74       30.47     17.41 o 
   1   1  12        7.01       22.98     16.66 o 
   3   1  12     1143.50     1138.50     66.36 o 
   4   1  12      778.76      918.24     48.29 o 
   6   1  12      314.67      318.70     74.75 o 
   7   1  12      926.80      961.18    116.27 o 
   8   1  12       18.39       26.19     34.25 o 
   9   1  12      480.55      541.56     86.24 o 
  10   1  12      154.63      275.03     67.50 o 
  11   1  12      213.36      207.19     64.79 o 
  12   1  12      107.83      121.78     54.64 o 
  13   1  12       10.39       61.11     51.25 o 
 -20   2  12      110.56      124.57     43.38 o 
 -19   2  12        1.12       48.60     31.68 o 
 -18   2  12       93.63       82.44     34.32 o 
 -17   2  12      588.22      618.37     65.75 o 
 -16   2  12       52.89       68.52     30.89 o 
 -15   2  12     1161.91     1108.55     75.91 o 
 -14   2  12        0.24       12.73     18.45 o 
 -13   2  12     1617.19     1569.06     90.62 o 
 -12   2  12      789.29      867.43     59.81 o 
 -11   2  12     3751.94     3454.46     92.91 o 
 -10   2  12     1011.26      945.21     43.26 o 
  -9   2  12     1720.18     1593.44     50.99 o 
  -8   2  12     3405.54     3242.49     72.39 o 
  -7   2  12      675.02      687.75     33.41 o 
  -6   2  12     4428.15     4586.97     91.47 o 
  -5   2  12     1400.85     1581.23     48.76 o 
  -4   2  12     2833.84     2705.35     82.33 o 
  -3   2  12     1721.34     1679.72     63.96 o 
  -2   2  12       36.93       35.02     16.41 o 
  -1   2  12     5414.95     5203.19    169.76 o 
   0   2  12        4.06       -5.27     15.46 o 
   1   2  12     4241.45     4280.42    158.66 o 
   2   2  12      116.68       83.55     22.70 o 
   3   2  12     2838.87     3048.52    151.15 o 
   4   2  12     2049.23     2087.44    108.27 o 
   5   2  12      395.13      516.83     54.26 o 
   6   2  12      307.79      461.03     43.97 o 
   7   2  12       15.88       33.43     23.25 o 
   8   2  12      333.71      299.16     58.84 o 
   9   2  12       95.29       98.45     50.55 o 
  10   2  12       79.16       54.07     43.31 o 
  11   2  12      169.03      149.19     53.66 o 
  12   2  12       22.93       68.58     50.04 o 
  13   2  12      120.60      201.70     78.39 o 
 -19   3  12      129.62      238.99     50.60 o 
 -18   3  12        7.21        0.26     28.39 o 
 -17   3  12       92.68      128.23     39.81 o 
 -16   3  12      356.66      318.28     52.24 o 
 -15   3  12       20.10       89.97     28.48 o 
 -14   3  12      880.72      875.26     67.74 o 
 -13   3  12        8.30      -16.83     24.72 o 
 -12   3  12      655.27      648.47     54.56 o 
 -11   3  12      635.56      719.69     55.00 o 
 -10   3  12     1079.34     1112.98     57.82 o 
  -9   3  12     1287.64     1322.07     57.63 o 
  -8   3  12      619.75      681.04     38.97 o 
  -7   3  12     1349.44     1301.24     49.39 o 
  -6   3  12      273.50      291.63     27.45 o 
  -5   3  12     1720.69     1736.66     68.35 o 
  -4   3  12     1035.89      962.40     56.83 o 
  -3   3  12      908.46     1012.29     88.28 o 
  -2   3  12     2208.51     2105.26    120.46 o 
  -1   3  12      159.65      128.10     53.87 o 
   0   3  12     2196.38     2172.53     82.87 o 
   1   3  12       15.02       10.45     18.14 o 
   2   3  12     2074.73     2278.75    121.75 o 
   3   3  12      596.98      714.92     59.75 o 
   4   3  12      196.08       99.75     28.97 o 
   5   3  12      316.72      321.88     61.22 o 
   6   3  12      102.13       68.49     31.53 o 
   7   3  12      215.93      244.09     45.72 o 
   8   3  12       37.79       52.71     33.86 o 
   9   3  12      148.12      116.20     37.34 o 
  10   3  12       69.41       99.41     75.73 o 
  11   3  12       36.75       68.82    100.13 o 
  12   3  12       63.78       40.64     75.62 o 
 -18   4  12      105.29      128.57     50.00 o 
 -17   4  12       22.17       75.76     36.57 o 
 -16   4  12      126.12      164.58     39.46 o 
 -15   4  12      135.93      103.40     34.00 o 
 -14   4  12      147.21      143.53     37.47 o 
 -13   4  12      233.91      225.15     39.64 o 
 -12   4  12        8.95       12.44     18.45 o 
 -11   4  12      157.08      143.11     39.90 o 
 -10   4  12      268.71      302.60     39.52 o 
  -9   4  12      238.34      311.07     39.62 o 
  -8   4  12     1028.05      978.13     53.98 o 
  -7   4  12       98.24       73.76     29.36 o 
  -6   4  12     1546.21     1524.19     83.72 o 
  -5   4  12       59.16       46.43     19.55 o 
  -4   4  12      816.63      903.02     59.70 o 
  -3   4  12      525.01      609.07     68.83 o 
  -2   4  12     1004.96      956.71     70.21 o 
  -1   4  12      142.54       72.56     45.88 o 
   0   4  12      164.94      155.73     37.00 o 
   1   4  12      204.86      192.78     42.04 o 
   2   4  12      593.90      732.22     61.90 o 
   3   4  12        2.90       20.61     23.66 o 
   4   4  12       26.37       77.81     28.39 o 
   5   4  12       30.63       54.04     26.49 o 
   6   4  12      403.16      542.40     63.17 o 
   7   4  12       36.75       -8.56     33.05 o 
   8   4  12      223.58      229.42     63.32 o 
   9   4  12       11.74       14.81     42.68 o 
  10   4  12       68.80       62.55     45.90 o 
  11   4  12       11.31       19.83     43.07 o 
 -17   5  12       71.05       90.22     38.85 o 
 -16   5  12        0.54        8.45     29.02 o 
 -15   5  12       38.20       24.87     28.57 o 
 -14   5  12       63.23       54.97     26.40 o 
 -13   5  12       22.95       21.12     24.79 o 
 -12   5  12       51.93       78.84     28.13 o 
 -11   5  12       80.85       78.24     40.67 o 
 -10   5  12       26.69        8.39     19.68 o 
  -9   5  12      145.47       94.56     38.06 o 
  -8   5  12       19.65       -0.16     25.15 o 
  -7   5  12      252.52      170.58     74.04 o 
  -6   5  12        6.28        5.57     23.98 o 
  -5   5  12      121.22       91.50     44.91 o 
  -4   5  12      258.91      230.32     70.55 o 
  -3   5  12      456.48      499.01     81.99 o 
  -2   5  12       77.79       78.75     26.02 o 
  -1   5  12      106.24      133.88     33.33 o 
   0   5  12      142.93      166.64     34.11 o 
   1   5  12        3.67        9.66     23.08 o 
   2   5  12        1.21       21.85     27.44 o 
   3   5  12        0.39       -9.29     22.60 o 
   4   5  12       45.22      138.40     40.74 o 
   5   5  12       47.57       62.88     41.61 o 
   6   5  12        7.54       33.24     40.36 o 
   7   5  12       95.79       80.83     48.43 o 
   8   5  12       19.95       15.75     43.03 o 
   9   5  12       10.50       48.60     45.01 o 
  10   5  12        4.91       44.63     51.74 o 
 -15   6  12       14.05      -10.56     27.44 o 
 -14   6  12        0.11        2.38     35.16 o 
 -13   6  12       65.00       58.59     35.44 o 
 -12   6  12       51.70       36.23     40.32 o 
 -11   6  12       84.83       47.50     47.67 o 
 -10   6  12       28.60        9.04     35.85 o 
  -9   6  12        0.15      -17.54     31.47 o 
  -8   6  12        0.06      -11.39     25.01 o 
  -7   6  12       34.30       42.43     37.96 o 
  -6   6  12      188.27      121.70     43.86 o 
  -5   6  12       14.65       -5.93     28.33 o 
  -4   6  12       23.23       28.57     32.39 o 
  -3   6  12       26.03       10.84     33.75 o 
  -2   6  12        0.29        0.68     28.61 o 
  -1   6  12       95.51       93.22     38.56 o 
   0   6  12       13.45       48.74     35.12 o 
   1   6  12       13.56       34.88     30.98 o 
   2   6  12        0.58        4.45     28.29 o 
   3   6  12        5.81       31.56     42.03 o 
   4   6  12       12.13       35.18     37.77 o 
   5   6  12        4.78       24.30     39.64 o 
   6   6  12       19.99       20.08     46.29 o 
   7   6  12        5.00       38.35     42.92 o 
   8   6  12        4.37       36.56     46.23 o 
 -12   7  12        1.04      -50.13     50.13 o 
 -11   7  12      135.65      131.22     56.96 o 
 -10   7  12        2.22      -31.53     31.53 o 
  -9   7  12      116.53       51.66     41.97 o 
  -8   7  12        2.51        9.33     33.66 o 
  -7   7  12      150.97      151.52     45.43 o 
  -6   7  12      106.41       76.72     38.30 o 
  -5   7  12      313.50      189.71     90.90 o 
  -4   7  12       23.84       49.99     36.52 o 
  -3   7  12      133.42      109.15     44.51 o 
  -2   7  12       11.37      -37.31     39.59 o 
  -1   7  12       14.88       -4.04     44.28 o 
   0   7  12      101.44       34.54     44.01 o 
   1   7  12       27.63       29.95     41.39 o 
   2   7  12        4.37       88.34     51.31 o 
   3   7  12       16.51       58.03     49.93 o 
   4   7  12       12.03       68.79     65.73 o 
   5   7  12       78.72       39.37     42.64 o 
  -7   8  12        2.48       45.20     41.89 o 
  -6   8  12      141.13      123.27     68.62 o 
  -5   8  12       38.38       26.23     46.08 o 
  -4   8  12      149.04      120.67     56.13 o 
  -3   8  12       87.37       88.99     54.74 o 
  -2   8  12       19.70       41.20     52.61 o 
  -1   8  12      229.17      339.95     91.57 o 
   0   8  12        0.98       29.51     50.44 o 
 -20   1  13        3.33       25.03     54.36 o 
 -19   1  13        1.23       20.08     27.67 o 
 -18   1  13        8.94        8.01     24.50 o 
 -17   1  13       65.62       65.87     31.19 o 
 -16   1  13      132.16      154.36     34.63 o 
 -15   1  13       83.21       77.00     26.59 o 
 -14   1  13       11.29       14.83     17.54 o 
 -13   1  13       55.42       81.06     26.46 o 
 -12   1  13      510.12      599.51     39.67 o 
 -11   1  13       73.53      110.83     20.57 o 
 -10   1  13     1054.54     1140.47     46.83 o 
  -9   1  13       51.96       79.19     18.16 o 
  -8   1  13     1046.26     1123.20     43.88 o 
  -7   1  13       10.78       19.09     11.90 o 
  -6   1  13        3.51       24.07     11.63 o 
  -5   1  13      461.98      535.60     31.10 o 
  -4   1  13      280.04      307.04     33.81 o 
  -3   1  13      874.05      889.61     42.47 o 
  -2   1  13      393.39      383.48     32.62 o 
  -1   1  13     1260.77     1277.66     70.09 o 
   0   1  13      677.36      656.85     45.10 o 
   1   1  13     1481.82     1493.76     60.16 o 
   2   1  13       25.33       20.87     21.66 o 
   3   1  13      143.30      108.06     35.13 o 
   4   1  13      437.31      492.50     59.38 o 
   5   1  13      389.27      290.50     59.11 o 
   6   1  13       25.02       -2.97     32.20 o 
   7   1  13        0.32      -10.97     27.47 o 
   8   1  13      100.01       56.70     39.34 o 
   9   1  13       58.07      102.84     46.36 o 
  10   1  13        6.48       38.28     37.00 o 
  11   1  13       33.58       31.21     46.51 o 
  12   1  13        2.37      -28.98     40.09 o 
  13   1  13       23.81       16.67     52.68 o 
 -20   2  13        1.26       13.62     33.11 o 
 -19   2  13       40.39       43.35     32.38 o 
 -18   2  13       94.28      113.73     37.31 o 
 -17   2  13        1.67       33.08     25.51 o 
 -16   2  13      478.35      476.02     59.33 o 
 -15   2  13       13.21       20.13     24.17 o 
 -14   2  13      160.79      196.98     35.97 o 
 -13   2  13       56.06       70.64     23.90 o 
 -12   2  13      546.66      516.91     47.82 o 
 -11   2  13     1503.26     1537.25     53.54 o 
 -10   2  13      311.77      411.58     34.44 o 
  -9   2  13     1598.02     1691.45     53.83 o 
  -8   2  13       77.15      103.70     20.36 o 
  -7   2  13     1252.48     1327.84     48.11 o 
  -6   2  13     1158.33     1212.80     50.16 o 
  -5   2  13      615.77      650.17     49.66 o 
  -4   2  13      411.79      508.83     44.13 o 
  -3   2  13      652.42      717.67     47.61 o 
  -2   2  13     2280.72     2211.45    138.23 o 
  -1   2  13       35.36       68.51     22.16 o 
   0   2  13     1359.59     1361.37     62.83 o 
   1   2  13      616.17      723.03     58.86 o 
   2   2  13      783.61      866.63     62.15 o 
   4   2  13       38.80       53.79     22.99 o 
   5   2  13      353.71      515.98    107.65 o 
   6   2  13       35.53       49.57     34.67 o 
   7   2  13      357.28      524.68     68.32 o 
   8   2  13       61.26       56.69     40.04 o 
   9   2  13       66.02       76.59     50.57 o 
  10   2  13       73.23      113.15     61.52 o 
  11   2  13       18.19       66.26     47.39 o 
  12   2  13       26.65       11.47     51.34 o 
 -19   3  13       56.16       35.09     32.73 o 
 -18   3  13       30.08       67.62     31.55 o 
 -17   3  13      427.20      411.27     57.80 o 
 -16   3  13       30.89       62.02     28.39 o 
 -15   3  13      607.97      766.67     71.41 o 
 -14   3  13        2.79       -9.99     25.64 o 
 -13   3  13      104.28      131.08     34.88 o 
 -12   3  13      833.13      874.09     62.60 o 
 -11   3  13       13.62       29.32     19.89 o 
 -10   3  13     2557.82     2529.02     83.58 o 
  -9   3  13       75.16       79.62     23.12 o 
  -8   3  13     1673.94     1641.03     56.58 o 
  -7   3  13     2308.04     2238.55     88.84 o 
  -6   3  13     5249.71     5344.05    129.81 o 
  -5   3  13     1016.61     1150.65     60.19 o 
  -4   3  13     2583.61     2626.33     96.55 o 
  -3   3  13     1768.57     1919.66     75.86 o 
  -2   3  13      204.58      129.13     79.00 o 
  -1   3  13     2161.31     2362.62     96.99 o 
   0   3  13        3.22       25.44     21.91 o 
   1   3  13      592.38      729.61     58.37 o 
   2   3  13      497.31      534.13     60.93 o 
   3   3  13       19.45       26.16     24.22 o 
   4   3  13      726.23      737.67     73.09 o 
   5   3  13       25.16       31.45     22.10 o 
   6   3  13     1403.00     1442.94    137.23 o 
   7   3  13       53.54       86.94     32.78 o 
   8   3  13      253.25      160.34     80.12 o 
   9   3  13       99.67       85.98     57.25 o 
  10   3  13      160.11      176.17     87.75 o 
  11   3  13       21.51      -38.85     60.00 o 
  12   3  13       19.55       42.81     78.78 o 
 -18   4  13      310.51      303.37     54.97 o 
 -17   4  13       21.35       65.27     33.70 o 
 -16   4  13      524.79      561.18     66.89 o 
 -15   4  13       32.69       48.41     27.49 o 
 -14   4  13      583.99      604.19     63.66 o 
 -13   4  13      348.61      330.78     48.31 o 
 -12   4  13      442.41      475.60     51.97 o 
 -11   4  13     1248.15     1333.16     65.38 o 
 -10   4  13      286.54      278.24     60.51 o 
  -9   4  13     1441.10     1433.13     94.35 o 
  -8   4  13      381.08      463.61     60.81 o 
  -7   4  13     2304.00     2399.40    107.16 o 
  -6   4  13      991.21      996.61     79.01 o 
  -5   4  13     2084.88     2258.86     88.41 o 
  -4   4  13     1440.28     1542.36     72.52 o 
  -3   4  13      779.41      958.33     64.25 o 
  -2   4  13     2021.58     2109.58    117.72 o 
  -1   4  13      100.80       64.44     40.28 o 
   0   4  13     2190.01     2183.57     91.56 o 
   1   4  13      134.60      113.46     39.17 o 
   2   4  13      227.41      151.25     45.03 o 
   3   4  13      644.27      620.71     84.81 o 
   4   4  13       55.27       49.16     25.78 o 
   5   4  13     1022.16      873.90    137.65 o 
   6   4  13        0.16       -3.70     28.04 o 
   7   4  13      567.85      490.85    115.11 o 
   8   4  13       69.47      109.12     44.28 o 
   9   4  13      102.67       92.89     67.97 o 
  10   4  13       78.28       83.87     91.25 o 
  11   4  13       42.50        1.50     87.31 o 
 -16   5  13        2.01       -7.31     27.87 o 
 -15   5  13      582.79      698.42     74.61 o 
 -14   5  13       72.07       42.57     29.08 o 
 -13   5  13      659.26      655.41    103.55 o 
 -12   5  13      921.81     1035.11    110.46 o 
 -11   5  13      809.86      893.82     97.98 o 
 -10   5  13     1416.66     1405.74     94.28 o 
  -9   5  13      236.42      187.92     43.91 o 
  -8   5  13      931.92      917.47     85.58 o 
  -7   5  13      297.19      235.94     52.30 o 
  -6   5  13     1573.32     1559.64    120.99 o 
  -5   5  13      923.54     1006.56    112.29 o 
  -4   5  13     1125.74     1019.50     84.30 o 
  -3   5  13     1277.89     1331.72    208.22 o 
  -2   5  13      119.74      104.37     31.48 o 
  -1   5  13     2837.48     2932.79    126.12 o 
   0   5  13      170.72      215.72     44.33 o 
   1   5  13     1596.31     1522.23     82.36 o 
   2   5  13      149.85      129.02     36.45 o 
   3   5  13      201.16      225.53     43.57 o 
   4   5  13      931.40     1280.52    114.50 o 
   5   5  13      126.29       52.30     37.25 o 
   6   5  13      271.63      279.13     89.53 o 
   7   5  13        9.22       -3.04     40.90 o 
   8   5  13       84.74       86.09     46.73 o 
   9   5  13      117.40      130.85     50.60 o 
 -14   6  13      271.45      224.54     90.77 o 
 -13   6  13      219.69      130.32     61.82 o 
 -12   6  13      521.17      310.06     75.69 o 
 -11   6  13      857.33      856.77    105.38 o 
 -10   6  13      280.19      200.89     87.36 o 
  -9   6  13      905.57     1021.59     97.83 o 
  -8   6  13        4.00       -2.74     30.52 o 
  -7   6  13     1057.25     1022.09    131.75 o 
  -6   6  13      218.96      269.71     57.99 o 
  -5   6  13      754.86      724.10     98.46 o 
  -4   6  13      858.78      793.96    108.04 o 
  -3   6  13        2.85       -8.28     32.21 o 
  -2   6  13     1506.94     1577.86    101.94 o 
  -1   6  13       35.94       16.32     32.41 o 
   0   6  13     1458.51     1356.06    223.21 o 
   1   6  13      311.36      385.83     80.65 o 
   2   6  13      726.35      953.09    105.57 o 
   3   6  13      400.17      472.59    103.91 o 
   4   6  13      107.87       57.78     44.12 o 
   5   6  13      405.92      319.85    100.21 o 
   6   6  13        0.64       20.43     44.46 o 
   7   6  13      114.38      124.45     53.11 o 
 -12   7  13      147.00       85.06     55.81 o 
 -11   7  13      120.88      128.03     53.85 o 
 -10   7  13      544.78      409.10    100.99 o 
  -9   7  13       19.85       12.65     35.02 o 
  -8   7  13      607.52      740.70     89.53 o 
  -7   7  13      125.71       98.80     41.26 o 
  -6   7  13      883.41      975.76    132.00 o 
  -5   7  13      466.99      415.83    100.23 o 
  -4   7  13      261.65      195.25     73.49 o 
  -3   7  13      437.03      224.73     94.95 o 
  -2   7  13       45.70       25.51     47.87 o 
  -1   7  13      652.35      700.48    109.21 o 
   0   7  13       10.21       49.23     48.04 o 
   1   7  13      297.69      307.79     77.41 o 
   2   7  13      211.87      451.14    109.90 o 
   3   7  13       58.80      138.64     64.97 o 
   4   7  13      289.41      434.65    164.97 o 
  -5   8  13      144.97       82.50     50.82 o 
  -4   8  13      256.09      209.20     85.32 o 
  -3   8  13       70.36       86.49     52.69 o 
  -2   8  13      166.08      302.99     81.84 o 
 -20   0  14      113.42      102.00     59.29 o 
 -19   0  14      229.14      273.96     80.84 o 
 -18   0  14       44.74       -5.86     33.75 o 
 -17   0  14     1299.14     1264.53    117.14 o 
 -16   0  14      221.16      201.91     47.83 o 
 -15   0  14     1210.20     1223.96     89.04 o 
 -14   0  14      363.62      371.12     57.24 o 
 -13   0  14      112.88      144.34     31.72 o 
 -12   0  14     2592.48     2605.02     98.12 o 
 -11   0  14       63.16      113.42     32.47 o 
 -10   0  14     1309.58     1437.15    106.98 o 
  -9   0  14     1864.78     2001.40     82.99 o 
  -8   0  14     6085.43     6226.72    149.16 o 
  -7   0  14     7873.58     8113.83    172.52 o 
  -6   0  14     8130.06     8048.62    189.52 o 
  -5   0  14    11235.39    11822.01    239.04 o 
  -4   0  14     2005.77     2138.95     81.59 o 
  -3   0  14     7334.95     7339.47    296.03 o 
  -2   0  14      366.34      246.78     94.44 o 
  -1   0  14     6100.84     6179.83    230.01 o 
   0   0  14      560.70      496.36     79.87 o 
   1   0  14      830.78     1027.50     97.16 o 
   3   0  14       49.13       32.48     37.60 o 
   4   0  14     1843.34     1650.39    118.85 o 
   5   0  14      562.15      602.12    151.30 o 
   6   0  14     2334.81     1805.39    183.53 o 
   7   0  14      136.82      337.73    106.32 o 
   8   0  14      222.45      175.30     86.74 o 
   9   0  14      426.98      460.01    159.81 o 
  10   0  14      143.81       13.53     71.10 o 
  11   0  14      256.31      301.81    105.64 o 
  12   0  14        0.78       44.65     77.64 o 
 -20   1  14      127.19      121.24     42.81 o 
 -19   1  14       52.09      109.38     33.90 o 
 -18   1  14      518.25      572.71     64.84 o 
 -17   1  14        4.00       23.20     24.60 o 
 -16   1  14     1315.93     1411.15     79.57 o 
 -15   1  14       58.09       73.02     28.93 o 
 -14   1  14     1117.50     1104.69     53.98 o 
 -13   1  14     1456.81     1429.02     54.34 o 
 -12   1  14      173.68      182.56     26.79 o 
 -11   1  14     4343.64     4369.34    121.26 o 
 -10   1  14      671.14      688.55     43.42 o 
  -9   1  14     3096.27     3125.93     86.14 o 
  -8   1  14     1797.01     1901.28     57.07 o 
  -7   1  14     3438.77     3253.96    111.69 o 
  -6   1  14     5822.10     5894.86    186.19 o 
  -5   1  14     2853.82     2909.00     79.75 o 
  -4   1  14     4219.12     3993.97    128.88 o 
  -3   1  14       88.74       87.36     22.27 o 
  -2   1  14     3493.75     3337.05    114.57 o 
  -1   1  14      683.94      712.95     46.80 o 
   1   1  14      931.68     1052.81     71.26 o 
   2   1  14      174.86      111.93     32.39 o 
   4   1  14       13.05       46.65     29.39 o 
   5   1  14     1774.96     1912.97    183.93 o 
   6   1  14      157.19      175.52     44.04 o 
   7   1  14      259.14      213.39     55.43 o 
   8   1  14      289.33      345.34     93.04 o 
   9   1  14      120.79      119.25     51.88 o 
  10   1  14      252.11      331.08     72.82 o 
  11   1  14        5.65       15.84     47.17 o 
  12   1  14       95.95      146.28     64.37 o 
 -19   2  14      196.44      159.01     43.27 o 
 -18   2  14        2.53        1.06     28.13 o 
 -17   2  14      541.68      584.64     66.14 o 
 -16   2  14      150.01      146.57     36.41 o 
 -15   2  14      691.19      746.41     68.84 o 
 -14   2  14      669.27      650.84     56.56 o 
 -13   2  14      679.92      691.34     53.39 o 
 -12   2  14     2097.17     2196.48     73.79 o 
 -11   2  14      567.23      676.71     43.03 o 
 -10   2  14     3225.84     3235.90     93.26 o 
  -9   2  14       10.39       16.07     14.44 o 
  -8   2  14     2023.13     1980.58     63.13 o 
  -7   2  14      773.86      786.07     57.20 o 
  -6   2  14      698.00      775.97     93.64 o 
  -5   2  14     2936.96     3202.34     96.39 o 
  -4   2  14       24.71       64.73     21.04 o 
  -3   2  14     3606.60     3645.72    114.83 o 
  -2   2  14      533.12      542.31     73.53 o 
  -1   2  14     2642.40     2527.02    104.75 o 
   0   2  14     1274.68     1357.68     64.75 o 
   1   2  14     2401.47     2538.78    130.11 o 
   2   2  14     1089.71     1287.05     65.74 o 
   3   2  14       75.31       88.11     31.93 o 
   4   2  14     1290.90     1269.36    179.19 o 
   5   2  14        2.16        9.12     30.88 o 
   6   2  14      139.45      126.56     57.34 o 
   7   2  14      142.09      178.78     47.02 o 
   8   2  14       36.59       33.05     39.37 o 
   9   2  14      163.36      180.21     59.96 o 
  10   2  14        1.52       47.59     43.37 o 
  11   2  14      117.19      165.45     59.54 o 
  12   2  14       16.21       60.37     66.21 o 
 -19   3  14       38.87       62.22     37.32 o 
 -18   3  14       97.30       95.00     37.38 o 
 -17   3  14       35.48       87.09     33.40 o 
 -16   3  14      618.01      682.12     71.43 o 
 -15   3  14      104.78      137.18     34.53 o 
 -14   3  14      264.47      223.70     36.37 o 
 -13   3  14      303.51      298.06     57.02 o 
 -12   3  14      288.61      281.66     51.97 o 
 -11   3  14     1888.95     1606.71     69.31 o 
 -10   3  14        8.28      -16.41     16.41 o 
  -9   3  14     1239.64     1160.85     76.93 o 
  -8   3  14       31.01       38.27     20.33 o 
  -7   3  14      566.02      630.26     51.23 o 
  -6   3  14     1083.88     1154.84     67.65 o 
  -5   3  14      371.81      471.32     59.23 o 
  -4   3  14      883.93     1012.69     57.65 o 
  -3   3  14       58.28       21.06     27.05 o 
  -2   3  14     1870.53     1809.22    111.33 o 
  -1   3  14      655.21      671.89     58.77 o 
   0   3  14      613.76      808.83     80.98 o 
   1   3  14      898.11      935.77     76.02 o 
   2   3  14      114.43       99.91     27.96 o 
   3   3  14      600.81      593.40     83.17 o 
   4   3  14        2.97       15.62     22.31 o 
   5   3  14      215.87      139.02     59.43 o 
   6   3  14       30.75       54.10     42.83 o 
   7   3  14       68.92       60.89     45.48 o 
   8   3  14      143.96      129.41     55.55 o 
   9   3  14        7.45       12.03     48.40 o 
  10   3  14       97.09      139.74     85.43 o 
  11   3  14        7.10      -31.05     59.57 o 
 -18   4  14       25.25       48.40     35.43 o 
 -17   4  14       92.06       90.25     35.70 o 
 -16   4  14        3.04       30.28     29.53 o 
 -15   4  14      109.48      112.09     33.05 o 
 -14   4  14       11.45       17.02     24.22 o 
 -13   4  14       84.72      104.84     30.45 o 
 -12   4  14      148.16       76.52     49.48 o 
 -11   4  14        9.47        8.63     25.45 o 
 -10   4  14      505.02      624.57     71.31 o 
  -9   4  14      104.45       99.24     32.69 o 
  -8   4  14      875.64      892.29     98.91 o 
  -7   4  14      277.60      337.10     54.09 o 
  -6   4  14      328.31      395.34     62.53 o 
  -5   4  14      610.30      689.17     58.52 o 
  -4   4  14       74.13      106.29     32.39 o 
  -3   4  14      734.87      728.58     73.27 o 
  -2   4  14       90.32       86.91     28.09 o 
  -1   4  14      365.14      410.16     78.21 o 
   0   4  14      251.56      206.47     60.90 o 
   1   4  14       21.64        7.78     24.27 o 
   2   4  14      369.96      407.71     51.15 o 
   3   4  14        3.77      -16.40     25.80 o 
   4   4  14      105.43      115.12     41.63 o 
   5   4  14      152.25      174.69     40.08 o 
   6   4  14      173.33      145.63     46.76 o 
   7   4  14       79.34       81.96     64.89 o 
   8   4  14       48.11       70.42     69.18 o 
   9   4  14       65.93      101.52     88.38 o 
  10   4  14        0.12       69.31     87.00 o 
 -16   5  14        4.38       16.45     30.28 o 
 -15   5  14       10.35      -35.23     35.23 o 
 -14   5  14       86.84      101.94     54.03 o 
 -13   5  14        5.46       25.83     36.58 o 
 -12   5  14        4.08       51.23     34.02 o 
 -11   5  14        1.99       17.07     33.30 o 
 -10   5  14       12.19       22.93     28.29 o 
  -9   5  14      103.11       65.24     33.18 o 
  -8   5  14       29.34       39.92     29.23 o 
  -7   5  14      103.36       73.77     34.16 o 
  -6   5  14       78.19       55.66     29.00 o 
  -5   5  14       16.55       39.97     31.37 o 
  -4   5  14      106.10       38.39     68.32 o 
  -3   5  14       38.14        7.36     28.76 o 
  -2   5  14       77.96       54.25     28.03 o 
  -1   5  14       52.42       46.96     30.99 o 
   0   5  14        0.27      -10.05     24.33 o 
   1   5  14       46.82       73.56     29.73 o 
   2   5  14        1.87       33.36     28.03 o 
   3   5  14       91.68      123.07     35.56 o 
   4   5  14       12.56       66.09     45.71 o 
   5   5  14       53.85       56.35     41.64 o 
   6   5  14       30.06       67.74     44.95 o 
   7   5  14       19.13       20.74     41.82 o 
   8   5  14       57.28      149.11     54.82 o 
 -14   6  14        0.43      -30.48     36.02 o 
 -13   6  14       59.57       40.16     42.31 o 
 -12   6  14       39.50       23.94     53.64 o 
 -11   6  14       19.20       -2.78     36.94 o 
 -10   6  14       11.75        3.01     34.23 o 
  -9   6  14       13.39        7.24     29.98 o 
  -8   6  14        0.79       10.19     29.17 o 
  -7   6  14       83.53       25.56     34.34 o 
  -6   6  14       64.66       54.63     35.69 o 
  -5   6  14       46.18       26.46     39.02 o 
  -4   6  14       54.99       40.53     34.22 o 
  -3   6  14        0.98      -14.71     31.09 o 
  -2   6  14       46.45       11.63     33.16 o 
  -1   6  14       14.62        6.69     35.12 o 
   0   6  14       17.25      -10.56     36.11 o 
   1   6  14        0.39       60.74     49.47 o 
   2   6  14        0.76       23.22     45.26 o 
   3   6  14        0.96       35.86     37.27 o 
   4   6  14        1.62      -25.58     40.63 o 
   5   6  14        2.50       -8.88     37.37 o 
   6   6  14       13.97       75.09     48.57 o 
 -11   7  14       27.73       21.44     44.95 o 
 -10   7  14        4.07      -28.73     36.30 o 
  -9   7  14       56.76       50.27     39.30 o 
  -8   7  14      154.20      148.32     47.91 o 
  -7   7  14       69.81       85.25     42.75 o 
  -6   7  14      309.14      213.88     58.00 o 
  -5   7  14       72.61       90.05     44.10 o 
  -4   7  14       83.63       52.06     39.59 o 
  -3   7  14       18.57       21.52     37.81 o 
  -2   7  14       43.38       63.58     50.19 o 
  -1   7  14        1.13      -17.52     42.53 o 
   0   7  14       98.36       21.69     48.27 o 
   1   7  14        0.59        0.90     40.14 o 
   2   7  14        4.86       54.04    110.23 o 
   3   7  14       65.44      103.54     66.21 o 
 -20   1  15        1.93       25.64     35.85 o 
 -19   1  15       16.53       23.56     29.32 o 
 -18   1  15       31.74       69.61     31.00 o 
 -17   1  15        8.43       27.63     25.92 o 
 -16   1  15       36.17       49.64     25.93 o 
 -15   1  15      174.77      190.82     36.66 o 
 -14   1  15       47.07       74.27     24.57 o 
 -13   1  15      196.23      193.42     29.99 o 
 -12   1  15       95.77      142.87     25.74 o 
 -11   1  15       27.08       40.85     20.07 o 
 -10   1  15      456.34      485.46     60.37 o 
  -9   1  15       15.18       21.19     15.82 o 
  -8   1  15      897.64      943.12     42.63 o 
  -7   1  15        8.08       12.88     17.17 o 
  -6   1  15      168.85      197.08     31.45 o 
  -5   1  15      499.71      552.80     47.56 o 
  -4   1  15        9.77        0.42     14.00 o 
  -3   1  15     1099.96     1079.25     70.70 o 
  -2   1  15      367.71      443.80     55.19 o 
  -1   1  15      699.87      698.84     65.40 o 
   0   1  15      906.87      818.42     70.80 o 
   1   1  15      142.50      174.73     49.40 o 
   2   1  15       69.48       54.24     27.71 o 
   3   1  15       75.23      108.99     33.89 o 
   4   1  15      184.92      106.57     38.73 o 
   5   1  15      102.31      124.95     41.26 o 
   6   1  15        4.03      -14.15     30.34 o 
   7   1  15       16.83      -20.74     29.61 o 
   8   1  15        5.22        5.01     39.71 o 
   9   1  15       25.86      -15.32     42.76 o 
  10   1  15        2.03       38.78     47.28 o 
  11   1  15        8.67      -14.64     51.21 o 
 -19   2  15        1.76       35.65     29.62 o 
 -18   2  15      103.14       91.40     33.49 o 
 -17   2  15      151.68      145.01     36.77 o 
 -16   2  15      215.07      279.35     47.67 o 
 -15   2  15       52.48       88.69     30.48 o 
 -14   2  15       15.06       18.00     21.58 o 
 -13   2  15      328.96      393.96     43.89 o 
 -12   2  15      132.34      167.37     29.72 o 
 -11   2  15     1392.72     1446.49     54.98 o 
 -10   2  15       63.95      101.04     26.39 o 
  -9   2  15      893.69      958.35     65.99 o 
  -8   2  15      231.32      293.32     37.09 o 
  -7   2  15      112.11      118.38     27.58 o 
  -6   2  15     1224.75     1492.82     70.89 o 
  -5   2  15       64.67       63.90     21.29 o 
  -4   2  15     1038.42      976.12     75.95 o 
  -3   2  15       90.06       67.09     32.50 o 
  -2   2  15     1098.97      980.61     61.96 o 
  -1   2  15      430.23      563.43     60.09 o 
   0   2  15      369.48      400.02     56.38 o 
   1   2  15      385.29      413.39     60.84 o 
   2   2  15      171.94       83.25     45.44 o 
   3   2  15      358.58      195.66     61.83 o 
   4   2  15        0.27       20.28     28.58 o 
   5   2  15      302.46      165.25     67.72 o 
   6   2  15       78.73       93.03     45.93 o 
   7   2  15       36.45       24.14     35.71 o 
   8   2  15       87.83       54.65     47.77 o 
   9   2  15        0.01        9.07     46.73 o 
  10   2  15       41.35       25.72     45.33 o 
  11   2  15        0.01       -1.07     44.39 o 
 -18   3  15       50.09       65.00     35.17 o 
 -17   3  15      432.92      549.79     68.90 o 
 -16   3  15       61.31       56.14     30.66 o 
 -15   3  15      338.75      444.75     52.97 o 
 -14   3  15       94.24      133.81     32.54 o 
 -13   3  15       28.14       37.67     22.59 o 
 -12   3  15     1294.49     1269.56     74.31 o 
 -11   3  15       20.22       23.76     23.78 o 
 -10   3  15      439.17      597.41     69.35 o 
  -9   3  15      941.54      948.57     74.92 o 
  -8   3  15      490.73      523.59     50.74 o 
  -7   3  15     2840.55     2956.28     98.93 o 
  -6   3  15      301.21      356.94     44.78 o 
  -5   3  15     2235.36     2539.75     92.28 o 
  -4   3  15        9.49       -0.92     27.91 o 
  -3   3  15     1131.16     1132.13     78.14 o 
  -2   3  15      381.82      404.26     49.75 o 
  -1   3  15     1019.72     1155.29     83.43 o 
   0   3  15      345.07      510.34     62.52 o 
   1   3  15        4.91        9.13     22.89 o 
   2   3  15      375.48      421.12     53.17 o 
   3   3  15        7.19       21.94     26.52 o 
   4   3  15      522.19      372.80    128.11 o 
   5   3  15      228.41      174.80     60.22 o 
   6   3  15      220.47      147.36     50.77 o 
   7   3  15      184.12      111.16     49.57 o 
   8   3  15       31.43       36.91     49.08 o 
   9   3  15      125.21       60.65     58.96 o 
  10   3  15        1.48       33.95     84.64 o 
 -17   4  15       46.80       72.80     37.78 o 
 -16   4  15      338.34      415.51     58.74 o 
 -15   4  15      328.78      377.61     77.26 o 
 -14   4  15      114.07      109.99     48.84 o 
 -13   4  15     1103.23     1160.26    111.74 o 
 -12   4  15       29.06       12.50     35.38 o 
 -11   4  15     1267.70     1397.47     91.23 o 
 -10   4  15      196.00      200.41     44.50 o 
  -9   4  15      791.87      920.40     84.22 o 
  -8   4  15     1456.90     1477.76    144.07 o 
  -7   4  15      474.75      415.08    103.30 o 
  -6   4  15     2516.72     2555.41    115.79 o 
  -5   4  15      194.50      176.13     45.35 o 
  -4   4  15     1348.47     1350.31     74.05 o 
  -3   4  15      190.35      184.77     57.95 o 
  -2   4  15     1129.76     1171.45     74.86 o 
  -1   4  15      792.36      853.09     70.13 o 
   0   4  15      374.89      453.05     74.64 o 
   1   4  15      565.74      652.42     77.00 o 
   2   4  15       13.41        1.67     26.01 o 
   3   4  15      415.66      504.06     70.31 o 
   4   4  15      172.50      100.84     48.66 o 
   5   4  15      410.71      301.87    115.17 o 
   6   4  15       88.16       56.80     44.71 o 
   7   4  15       38.12       -3.63     57.22 o 
   8   4  15      174.44       50.10     70.28 o 
   9   4  15        3.34        4.07     82.93 o 
 -16   5  15      121.19      137.25     51.62 o 
 -15   5  15      188.55      144.32     62.64 o 
 -14   5  15      574.27      589.57     86.69 o 
 -13   5  15       36.21       67.52     41.68 o 
 -12   5  15     1456.51     1584.62    122.75 o 
 -11   5  15        0.13       21.39     33.91 o 
 -10   5  15     1175.51     1174.19     95.12 o 
  -9   5  15      206.13      175.49     58.42 o 
  -8   5  15      234.99      293.94     61.22 o 
  -7   5  15     1390.70     1262.97    172.13 o 
  -6   5  15      283.35      439.93     89.24 o 
  -5   5  15     1124.10     1096.74    159.86 o 
  -4   5  15      112.89       42.93     70.88 o 
  -3   5  15     1117.79      933.10     88.04 o 
  -2   5  15     1228.30     1181.80     95.23 o 
  -1   5  15     1100.15     1099.30    122.71 o 
   0   5  15      749.67      901.97     94.09 o 
   1   5  15      230.08      151.67     60.55 o 
   2   5  15      716.76      644.67    124.21 o 
   3   5  15       15.90       20.74     30.86 o 
   4   5  15      555.66      468.62    166.56 o 
   5   5  15       10.28       17.06     41.36 o 
   6   5  15       77.64       89.52     66.85 o 
   7   5  15      107.02       40.65     66.68 o 
 -13   6  15      473.66      372.67    102.98 o 
 -12   6  15       60.18       47.83     40.66 o 
 -11   6  15      671.45      783.77    104.02 o 
 -10   6  15       49.47       59.57     36.77 o 
  -9   6  15      416.35      435.66     99.49 o 
  -8   6  15      421.02      313.83     80.29 o 
  -7   6  15      195.66      107.23     79.01 o 
  -6   6  15      893.95      923.37    164.81 o 
  -5   6  15        2.32      -23.67     38.72 o 
  -4   6  15      827.91      760.42    136.97 o 
  -3   6  15      260.23      195.78     55.85 o 
  -2   6  15      548.21      474.30    120.83 o 
  -1   6  15      575.83      536.90     78.23 o 
   0   6  15      261.18      198.20     52.55 o 
   1   6  15      517.37      530.94    136.13 o 
   2   6  15       36.99       25.57     34.98 o 
   3   6  15      493.90      485.20     91.34 o 
   4   6  15       31.66       34.64     41.78 o 
   5   6  15      197.00      117.87     70.26 o 
 -10   7  15      212.31       94.35     51.29 o 
  -9   7  15      113.36       86.00     41.25 o 
  -8   7  15      200.91      171.78     63.03 o 
  -7   7  15      473.90      627.71    107.93 o 
  -6   7  15       89.10       83.71     49.86 o 
  -5   7  15      419.63      569.78    101.58 o 
  -4   7  15        9.13       30.96     36.69 o 
  -3   7  15      372.72      254.71     81.01 o 
  -2   7  15      134.00       87.88     60.68 o 
  -1   7  15      122.23      107.34     55.53 o 
   0   7  15      208.69      139.64     71.35 o 
   1   7  15        4.19       49.87     94.62 o 
 -19   0  16      195.77      158.17     63.88 o 
 -18   0  16       35.80       37.56     47.83 o 
 -17   0  16      784.96      732.13    120.10 o 
 -16   0  16      314.73      378.75     67.92 o 
 -15   0  16      284.91      283.93     60.87 o 
 -14   0  16      944.60      982.42    100.30 o 
 -13   0  16        4.67       23.99     26.13 o 
 -12   0  16     2228.68     2231.94    119.37 o 
 -11   0  16       16.91       24.79     39.29 o 
 -10   0  16      184.70      252.18     47.74 o 
  -9   0  16      953.67      988.22     68.42 o 
  -8   0  16      350.32      413.14     52.11 o 
  -7   0  16     4925.06     5413.22    227.26 o 
  -6   0  16      399.66      405.03    134.82 o 
  -5   0  16     1199.17     1256.34    111.64 o 
  -4   0  16       46.27      -14.45     32.16 o 
  -3   0  16     2578.81     2604.21    124.45 o 
  -2   0  16     1496.78     1558.65     97.86 o 
  -1   0  16     1085.23     1228.92     88.24 o 
   0   0  16     2147.19     2558.11    204.41 o 
   1   0  16       14.75       15.04     36.79 o 
   2   0  16      980.85     1048.38     98.72 o 
   3   0  16     1361.54     1315.99    111.59 o 
   4   0  16      406.24      323.54    117.58 o 
   5   0  16      306.87      185.29     93.47 o 
   6   0  16      194.91      103.16     54.24 o 
   7   0  16      279.50      331.32    112.78 o 
   8   0  16       10.48        6.61     55.91 o 
   9   0  16      254.99      141.19    138.60 o 
  10   0  16        5.05       97.91     76.06 o 
 -19   1  16       53.86       60.39     33.30 o 
 -18   1  16      395.07      425.46     57.90 o 
 -17   1  16      307.61      402.29     56.26 o 
 -16   1  16      434.40      383.56     52.99 o 
 -15   1  16      711.54      825.22     76.95 o 
 -14   1  16       41.07       46.18     22.62 o 
 -13   1  16     1651.51     1741.09     63.44 o 
 -12   1  16      151.20      193.39     29.65 o 
 -11   1  16     2021.87     2064.65     66.54 o 
 -10   1  16      331.25      393.20     43.17 o 
  -9   1  16      664.99      686.61     51.42 o 
  -8   1  16     4129.24     4227.95    122.59 o 
  -7   1  16      414.45      458.95     43.30 o 
  -6   1  16     4936.23     5436.06    129.56 o 
  -5   1  16      208.59      220.39     45.42 o 
  -4   1  16      892.63     1046.40     83.47 o 
  -3   1  16     1757.53     1710.88     89.62 o 
  -2   1  16     1373.85     1365.16     89.80 o 
  -1   1  16     1670.82     1836.39    106.50 o 
   0   1  16      240.50      300.27     46.02 o 
   1   1  16     1196.14     1280.32     76.27 o 
   2   1  16      180.42      183.55     40.47 o 
   3   1  16     1092.51     1119.50     76.49 o 
   4   1  16      416.33      438.98     59.89 o 
   5   1  16      195.62      117.51     41.06 o 
   6   1  16      251.57      201.16     59.52 o 
   7   1  16        5.41      -29.63     29.63 o 
   8   1  16      279.06      225.00     74.66 o 
   9   1  16        9.01       56.94     51.19 o 
  10   1  16       82.19       97.48     57.19 o 
 -19   2  16      228.32      226.31     74.92 o 
 -18   2  16      209.36      218.83     44.95 o 
 -17   2  16      224.85      209.23     41.15 o 
 -16   2  16      571.17      602.87     69.01 o 
 -15   2  16       53.13       96.08     29.24 o 
 -14   2  16     1469.16     1496.49     72.01 o 
 -13   2  16        0.34       21.53     22.18 o 
 -12   2  16     1287.69     1321.12     74.73 o 
 -11   2  16      623.90      676.89     61.11 o 
 -10   2  16     2118.90     2201.53     96.24 o 
  -9   2  16      773.06      781.26     53.14 o 
  -8   2  16        9.87       46.73     22.05 o 
  -7   2  16     2248.24     2283.69    119.52 o 
  -6   2  16        0.27      -14.18     20.86 o 
  -5   2  16     2644.60     2723.28    113.77 o 
  -4   2  16     1903.85     1790.23     75.08 o 
  -3   2  16      486.12      561.43     64.88 o 
  -2   2  16     2855.34     2910.51    140.56 o 
  -1   2  16      165.93      136.61     42.24 o 
   0   2  16     2093.86     2217.59    147.79 o 
   1   2  16        1.73        7.21     30.13 o 
   2   2  16      983.55     1168.17    108.12 o 
   3   2  16      124.91      105.33     43.77 o 
   4   2  16      487.42      442.63    144.84 o 
   5   2  16      224.39      174.32     48.45 o 
   6   2  16        3.44       -2.69     36.42 o 
   7   2  16      145.75      131.73     51.18 o 
   8   2  16       43.26       30.50     46.89 o 
   9   2  16       97.04       68.05     57.16 o 
  10   2  16       48.25       27.24     55.14 o 
 -18   3  16       87.48      128.72     39.87 o 
 -17   3  16      243.86      273.13     49.92 o 
 -16   3  16      125.60      212.39     43.28 o 
 -15   3  16      187.90      250.94     55.14 o 
 -14   3  16        4.47       14.74     32.25 o 
 -13   3  16     1162.43     1226.80     90.21 o 
 -12   3  16      168.65      238.51     46.87 o 
 -11   3  16     1296.21     1264.24     75.56 o 
 -10   3  16      754.22      768.59    136.07 o 
  -9   3  16      134.28      144.84     51.87 o 
  -8   3  16     1299.70     1266.36     79.98 o 
  -7   3  16        2.29       16.00     21.03 o 
  -6   3  16      973.06      978.39     89.68 o 
  -5   3  16       74.78       65.73     52.53 o 
  -4   3  16     1398.71     1331.30    106.83 o 
  -3   3  16      869.51      788.20     74.86 o 
  -2   3  16      232.63      316.61     49.46 o 
  -1   3  16     1191.07     1258.21     80.68 o 
   0   3  16        0.02      -21.74     24.08 o 
   1   3  16      814.01      732.21    169.08 o 
   2   3  16      186.47      220.78     53.56 o 
   3   3  16      369.77      369.50    121.62 o 
   4   3  16      110.38       85.52     37.93 o 
   5   3  16       10.99       24.38     35.95 o 
   6   3  16      220.90      127.49     56.10 o 
   7   3  16        1.08       43.20     43.41 o 
   8   3  16       69.82       16.26     57.82 o 
   9   3  16       17.18        3.94     52.06 o 
 -17   4  16       54.65      125.57     58.69 o 
 -16   4  16       23.61      -34.97     34.97 o 
 -15   4  16       81.22      120.74     43.81 o 
 -14   4  16       31.60       32.33     36.00 o 
 -13   4  16       17.53      -14.35     31.20 o 
 -12   4  16      174.25      191.11     56.28 o 
 -11   4  16      195.19      196.40     48.24 o 
 -10   4  16      162.71      160.77     41.97 o 
  -9   4  16      715.78      641.33    130.13 o 
  -8   4  16      219.23      202.24     66.23 o 
  -7   4  16      496.10      486.93    139.88 o 
  -6   4  16       11.60       19.56     26.45 o 
  -5   4  16      619.20      812.00    168.03 o 
  -4   4  16        2.08       15.23     23.31 o 
  -3   4  16      357.48      355.27     73.89 o 
  -2   4  16       64.95       32.54     42.69 o 
  -1   4  16        0.16       12.59     26.60 o 
   0   4  16      268.26      216.33     48.70 o 
   1   4  16       51.73       33.07     28.32 o 
   2   4  16      118.93      108.60     34.01 o 
   3   4  16      107.22       83.04     40.83 o 
   4   4  16       36.46       35.30     38.74 o 
   5   4  16      187.72      103.84     47.98 o 
   6   4  16       18.44       21.03     45.65 o 
   7   4  16      107.63       77.15     66.62 o 
   8   4  16        0.02       37.77     71.02 o 
 -15   5  16        6.13       43.48     43.66 o 
 -14   5  16       29.71       61.90     42.40 o 
 -13   5  16        3.26       29.88     36.14 o 
 -12   5  16        3.12       23.13     36.61 o 
 -11   5  16        1.41       10.83     33.31 o 
 -10   5  16        1.88       -6.91     26.09 o 
  -9   5  16       39.06       24.03     33.10 o 
  -8   5  16       59.67       10.02     31.47 o 
  -7   5  16        1.01        8.61     58.52 o 
  -6   5  16       80.57       46.90     53.79 o 
  -5   5  16        2.94       38.05     35.29 o 
  -4   5  16       46.52       23.09     43.10 o 
  -3   5  16        3.11       -5.44     34.98 o 
  -2   5  16       17.29        1.75     32.55 o 
  -1   5  16        0.38       -6.20     27.46 o 
   0   5  16       18.86        0.34     28.61 o 
   1   5  16       14.56       21.41     30.79 o 
   2   5  16       24.89       33.57     29.97 o 
   3   5  16        1.90       36.17     31.22 o 
   4   5  16       15.02        4.72     53.64 o 
   5   5  16       20.01       22.98     56.05 o 
   6   5  16       59.26       20.83     61.72 o 
 -13   6  16       37.62       62.43     43.11 o 
 -12   6  16       19.95       92.27     43.05 o 
 -11   6  16       12.44       44.56     42.08 o 
 -10   6  16        0.00        4.04     31.24 o 
  -9   6  16       32.22       16.82     33.97 o 
  -8   6  16        0.01        1.78     31.81 o 
  -7   6  16       97.68       75.99     37.09 o 
  -6   6  16        2.01      -14.64     32.90 o 
  -5   6  16        6.51       10.24     33.83 o 
  -4   6  16        8.75       29.13     40.40 o 
  -3   6  16       14.39       15.07     42.57 o 
  -2   6  16        4.69        7.69     41.90 o 
  -1   6  16        5.88      -31.96     31.96 o 
   0   6  16        0.41      -14.90     32.80 o 
   1   6  16        7.19       24.18     41.01 o 
   2   6  16        0.70       53.69     40.43 o 
   3   6  16        4.98       49.42     57.41 o 
   4   6  16        1.04       48.43     42.23 o 
  -8   7  16       49.24       55.57     42.99 o 
  -7   7  16        4.10       12.52     34.59 o 
  -6   7  16      150.05      101.67     43.86 o 
  -5   7  16        3.50        6.51     36.67 o 
  -4   7  16       14.51       14.15     38.44 o 
  -3   7  16        6.46       41.65     39.28 o 
  -2   7  16       34.26      109.26     66.83 o 
  -1   7  16        4.89       76.98     57.27 o 
 -19   1  17        2.05       38.40     37.01 o 
 -18   1  17       81.06       85.19     35.25 o 
 -17   1  17       15.73       20.26     25.94 o 
 -16   1  17        6.17       -5.55     24.35 o 
 -15   1  17        0.47       10.44     25.01 o 
 -14   1  17      131.76      173.86     34.14 o 
 -13   1  17       14.60       22.52     18.83 o 
 -12   1  17      510.36      574.72     53.99 o 
 -11   1  17       64.98      104.11     27.99 o 
 -10   1  17      291.54      294.36     39.33 o 
  -9   1  17      197.58      230.63     36.71 o 
  -8   1  17       77.29       59.42     22.87 o 
  -7   1  17      306.44      266.24     46.14 o 
  -6   1  17        6.27      -29.74     29.74 o 
  -5   1  17       45.67        4.41     31.61 o 
  -4   1  17       83.48       60.29     30.59 o 
  -3   1  17       77.12       98.01     32.74 o 
  -2   1  17      366.53      367.84     54.45 o 
  -1   1  17       16.26       27.10     31.14 o 
   0   1  17       67.87      146.43     37.06 o 
   1   1  17        1.45       13.24     25.39 o 
   2   1  17      236.30      228.78     45.79 o 
   3   1  17       18.21       38.05     31.67 o 
   4   1  17        3.07       25.36     31.81 o 
   5   1  17        2.33       -4.28     29.28 o 
   6   1  17        9.39       17.63     38.13 o 
   7   1  17        6.53       24.49     36.97 o 
   8   1  17        0.70       10.36     40.73 o 
   9   1  17        0.80       21.41     51.83 o 
 -18   2  17       11.07       51.26     32.91 o 
 -17   2  17      193.47      183.60     42.34 o 
 -16   2  17        0.07        6.08     24.76 o 
 -15   2  17       79.99       81.61     39.15 o 
 -14   2  17       24.86       72.99     35.48 o 
 -13   2  17      315.24      458.88     60.52 o 
 -12   2  17      453.38      592.23     62.30 o 
 -11   2  17      121.62      162.61     35.71 o 
 -10   2  17       72.32       92.93     29.49 o 
  -9   2  17        3.53        7.34     20.74 o 
  -8   2  17      322.22      346.24     42.65 o 
  -7   2  17        0.23        0.64     22.10 o 
  -6   2  17      292.45      319.40     47.28 o 
  -5   2  17      114.84       82.15     33.80 o 
  -4   2  17      407.69      386.63     61.50 o 
  -3   2  17      829.20      780.26     77.02 o 
  -2   2  17      201.22      138.65     61.87 o 
  -1   2  17      308.99      244.30     51.93 o 
   0   2  17        2.75       -6.35     27.11 o 
   1   2  17      117.68       77.43     34.26 o 
   2   2  17       25.50       32.83     32.00 o 
   3   2  17      144.75       88.71     35.08 o 
   4   2  17       23.46       -9.01     29.67 o 
   5   2  17       25.44        5.10     39.50 o 
   6   2  17       98.06       47.56     43.41 o 
   7   2  17       13.34       32.48     47.58 o 
   8   2  17       11.02        4.07     44.74 o 
   9   2  17        6.61       16.24     46.61 o 
 -18   3  17      184.08      215.84     66.92 o 
 -17   3  17       79.98      153.10     56.12 o 
 -16   3  17      199.95      146.69     57.74 o 
 -15   3  17        0.04       -0.77     32.80 o 
 -14   3  17      299.27      359.04     62.41 o 
 -13   3  17      444.15      595.14     73.10 o 
 -12   3  17      631.04      854.49     85.69 o 
 -11   3  17      320.09      384.62     65.60 o 
 -10   3  17       15.13       72.29     33.14 o 
  -9   3  17     1276.07     1400.11    184.18 o 
  -8   3  17        5.36       34.24     29.09 o 
  -7   3  17     1534.37     1673.04     80.96 o 
  -6   3  17      119.97      146.65     61.29 o 
  -5   3  17      635.74      700.60     68.26 o 
  -4   3  17      538.55      519.52     58.37 o 
  -3   3  17      300.01      286.60     45.48 o 
  -2   3  17      808.62      859.00     98.34 o 
  -1   3  17       27.67       11.52     28.50 o 
   0   3  17      386.54      425.43     77.14 o 
   1   3  17      154.35       63.83     31.05 o 
   2   3  17      124.45       83.11     51.57 o 
   3   3  17      357.43      281.40    100.48 o 
   4   3  17       80.03       48.14     39.45 o 
   5   3  17      240.07      205.78     59.10 o 
   6   3  17        3.49       43.12     47.18 o 
   7   3  17      200.05      114.82     52.30 o 
   8   3  17       19.44       -0.56     56.06 o 
 -16   4  17       18.93       16.47     37.10 o 
 -15   4  17      423.95      416.07     73.33 o 
 -14   4  17       91.92      102.20     41.36 o 
 -13   4  17      467.37      549.08     73.12 o 
 -12   4  17      433.90      456.02     68.64 o 
 -11   4  17      375.80      390.34    104.74 o 
 -10   4  17     1040.17      977.52    146.00 o 
  -9   4  17        3.34       20.74     27.68 o 
  -8   4  17     2008.08     2037.53    126.75 o 
  -7   4  17      228.46      185.89     62.13 o 
  -6   4  17     1526.52     1726.60    100.68 o 
  -5   4  17      336.95      221.87    106.18 o 
  -4   4  17      268.83      113.81     80.77 o 
  -3   4  17      991.41      889.07     72.96 o 
  -2   4  17      231.94      130.92     64.33 o 
  -1   4  17     1165.70     1450.44     93.60 o 
   0   4  17       36.22        4.87     31.54 o 
   2   4  17      376.68      436.25    123.18 o 
   3   4  17      149.41      101.41     39.03 o 
   4   4  17      346.11      209.37     88.11 o 
   5   4  17       32.29       43.02     44.91 o 
   6   4  17      164.17      126.61     54.82 o 
   7   4  17       14.60       61.61     68.16 o 
 -14   5  17      509.19      437.65     83.44 o 
 -13   5  17      120.12       67.26     43.18 o 
 -12   5  17      617.07      680.21     91.60 o 
 -11   5  17      313.98      274.58     58.18 o 
 -10   5  17      105.22      136.00     45.45 o 
  -9   5  17      810.72      653.64     89.77 o 
  -8   5  17       22.85        8.45     35.62 o 
  -7   5  17     1061.21     1225.23    125.67 o 
  -6   5  17      126.76       77.41     76.47 o 
  -5   5  17      300.67      311.23    169.09 o 
  -4   5  17      776.44      614.95     89.94 o 
  -3   5  17       48.34       21.42     35.51 o 
  -2   5  17     1335.70     1341.93    203.65 o 
  -1   5  17       29.50      -30.31     30.31 o 
   0   5  17      532.92      679.74    150.76 o 
   1   5  17      135.19       64.65     35.11 o 
   2   5  17      330.05      174.50     55.82 o 
   3   5  17      148.20      141.52     57.82 o 
   4   5  17       91.24       35.33     55.32 o 
   5   5  17      121.07       98.24     72.35 o 
 -12   6  17      134.42      150.26     54.44 o 
 -11   6  17      182.46      113.05     47.37 o 
 -10   6  17      194.83      187.07     60.26 o 
  -9   6  17       16.38        8.73     32.28 o 
  -8   6  17      384.42      471.12    133.60 o 
  -7   6  17        9.43       27.84     69.06 o 
  -6   6  17      331.74      211.36    111.45 o 
  -5   6  17      294.15      188.59    109.74 o 
  -4   6  17      133.58      113.91     60.36 o 
  -3   6  17      707.27      640.17     94.04 o 
  -2   6  17        0.47        0.50     36.78 o 
  -1   6  17      474.11      532.02    145.64 o 
   0   6  17        1.00        1.93     34.63 o 
   1   6  17      217.25      247.78    135.45 o 
   2   6  17       78.04       57.41     57.98 o 
 -18   0  18      371.93      427.36    102.74 o 
 -17   0  18        1.25       29.10     45.73 o 
 -16   0  18      352.64      496.56     79.55 o 
 -15   0  18      269.62      243.26     59.24 o 
 -14   0  18      290.35      311.09     57.25 o 
 -13   0  18     1126.59     1049.15    163.62 o 
 -12   0  18      414.19      289.70     78.77 o 
 -11   0  18      955.34      918.95    145.86 o 
 -10   0  18      110.91      123.88     59.36 o 
  -8   0  18      699.50      806.90    142.57 o 
  -7   0  18     1263.63     1616.96    168.92 o 
  -6   0  18      526.10      425.95    219.04 o 
  -5   0  18        2.09        2.20     41.85 o 
  -4   0  18      647.54      559.23     89.03 o 
  -3   0  18       52.79      112.68     57.62 o 
  -2   0  18      651.25      854.70     88.87 o 
  -1   0  18       66.72      164.75     60.75 o 
   0   0  18      857.87      856.87     98.71 o 
   1   0  18     1341.41     1420.26    119.58 o 
   2   0  18       32.25      109.62     55.82 o 
   3   0  18     1096.06     1053.53    115.94 o 
   4   0  18        6.56       20.30     44.85 o 
   5   0  18      330.54      246.56     88.96 o 
   6   0  18       53.79       25.08     70.01 o 
   7   0  18      105.85       84.13     78.23 o 
   8   0  18       75.60       28.47     71.71 o 
 -18   1  18       45.10       40.59     34.92 o 
 -17   1  18      417.64      415.17     58.37 o 
 -16   1  18       20.41       20.37     25.90 o 
 -15   1  18      484.61      456.52    178.05 o 
 -14   1  18      881.89      942.14     83.24 o 
 -13   1  18      447.16      435.21     48.36 o 
 -12   1  18      716.44      898.04     61.63 o 
 -11   1  18       31.81       63.94     25.81 o 
 -10   1  18     1568.13     1670.40     83.73 o 
  -9   1  18      304.34      325.92     50.55 o 
  -8   1  18     2155.65     2185.98    124.99 o 
  -7   1  18      762.96      789.66     77.96 o 
  -6   1  18      873.08      910.18     77.16 o 
  -5   1  18     1287.68     1308.71     85.52 o 
  -4   1  18        0.49      -26.92     26.92 o 
  -3   1  18     2192.73     2027.51    147.34 o 
  -2   1  18        8.19       22.43     32.71 o 
  -1   1  18     1080.30     1340.69     76.62 o 
   0   1  18      744.71      874.00     80.37 o 
   1   1  18      189.71      197.66     50.11 o 
   2   1  18      749.53      799.23     99.13 o 
   3   1  18       18.36       25.26     32.58 o 
   4   1  18      398.13      283.77     52.33 o 
   5   1  18        5.92       11.61     36.33 o 
   6   1  18      163.69       80.14     47.19 o 
   7   1  18       59.17       79.33     53.07 o 
   8   1  18       63.71       36.05     48.52 o 
 -18   2  18      323.35      344.09     73.30 o 
 -17   2  18        1.48       27.64     39.34 o 
 -16   2  18      625.76      567.55     96.25 o 
 -15   2  18      124.65      149.44     41.37 o 
 -14   2  18      666.36      811.19     93.81 o 
 -13   2  18      732.21      868.37    117.35 o 
 -12   2  18      623.88      665.55     84.11 o 
 -11   2  18     1192.79     1143.17    132.23 o 
 -10   2  18       10.18       18.26     23.63 o 
  -9   2  18      582.32      614.74     62.21 o 
  -8   2  18      229.48      216.08     51.65 o 
  -7   2  18     1170.49     1226.32     89.52 o 
  -6   2  18      942.23     1029.10     85.98 o 
  -5   2  18      354.98      280.78     70.58 o 
  -4   2  18     1765.87     1698.16    146.58 o 
  -3   2  18       49.40       51.96     38.58 o 
  -1   2  18      116.86       94.30     35.03 o 
   0   2  18      463.03      651.23     76.67 o 
   1   2  18      391.66      377.20    101.75 o 
   2   2  18      370.88      224.17     93.00 o 
   3   2  18      374.86      244.79     68.61 o 
   4   2  18        0.83      -13.41     32.26 o 
   5   2  18      141.17       71.96     50.59 o 
   6   2  18       35.65       49.74     46.87 o 
   7   2  18       49.43       54.88     54.89 o 
   8   2  18       69.98       22.33     51.36 o 
 -17   3  18      225.36      186.53     61.46 o 
 -16   3  18        0.60       -6.87     36.46 o 
 -15   3  18      162.29      138.96     44.76 o 
 -14   3  18       73.14      114.58     44.67 o 
 -13   3  18      445.87      398.09     62.93 o 
 -12   3  18      539.60      588.89     94.81 o 
 -11   3  18      103.18       95.27     51.20 o 
 -10   3  18      624.49      790.29    123.60 o 
  -9   3  18       16.26       36.51     32.66 o 
  -8   3  18      740.47      724.30     75.61 o 
  -7   3  18      342.86      434.12     53.14 o 
  -6   3  18      290.67      325.91     85.89 o 
  -5   3  18     1030.25     1014.04     88.50 o 
  -4   3  18       87.67       28.32     42.00 o 
  -3   3  18      943.46     1077.76    173.71 o 
  -2   3  18       63.04       37.91     46.24 o 
  -1   3  18      448.72      407.06    101.73 o 
   0   3  18       67.30       48.22     34.26 o 
   1   3  18      464.48      490.84     94.01 o 
   2   3  18      266.08      106.40     53.02 o 
   3   3  18       23.86       47.98     37.70 o 
   4   3  18      205.47      182.30     54.98 o 
   5   3  18       24.98       17.47     39.66 o 
   6   3  18       67.31       59.31     46.02 o 
   7   3  18       37.24       56.00     53.56 o 
 -16   4  18       69.80       89.17     43.71 o 
 -15   4  18        0.85        7.21     34.80 o 
 -14   4  18       53.32       60.47     35.89 o 
 -13   4  18       84.83       93.93     42.79 o 
 -12   4  18       10.19       42.48     36.30 o 
 -11   4  18      262.27      191.17     44.68 o 
 -10   4  18        1.27       13.55     29.04 o 
  -9   4  18      314.53      319.66     70.41 o 
  -8   4  18       81.80      104.04     51.99 o 
  -7   4  18      329.81      259.32    115.74 o 
  -6   4  18      186.62      166.51     94.87 o 
  -5   4  18      183.04      153.71     89.95 o 
  -4   4  18      179.83      126.11     63.85 o 
  -3   4  18       21.60        5.06     34.18 o 
  -2   4  18       37.35       30.69     38.01 o 
  -1   4  18       94.40       16.25     37.82 o 
   0   4  18       63.60       38.33     42.17 o 
   1   4  18       60.15      -20.11     48.05 o 
   2   4  18        0.49       -2.99     34.63 o 
   3   4  18      125.76       83.97     41.96 o 
   4   4  18        2.37       38.63     45.46 o 
   5   4  18       82.29       42.58     46.48 o 
   6   4  18       12.72       34.07     49.83 o 
 -14   5  18        0.44       18.94     38.50 o 
 -13   5  18        0.07        9.78     35.74 o 
 -12   5  18        4.40      -11.34     31.49 o 
 -11   5  18        1.35       22.94     31.53 o 
 -10   5  18       60.33       50.32     33.71 o 
  -9   5  18        0.52       -9.75     31.33 o 
  -8   5  18       19.66       16.21     53.71 o 
  -7   5  18        8.47       -6.84     44.02 o 
  -6   5  18       28.52       19.10     32.81 o 
  -5   5  18        8.80      -11.56     33.69 o 
  -4   5  18       11.44        7.88     54.15 o 
  -3   5  18        6.45      -24.74     33.50 o 
  -2   5  18        0.62       -6.48     35.78 o 
  -1   5  18        2.22       20.86     39.17 o 
   0   5  18       63.90       34.56     36.81 o 
   1   5  18       18.37      -32.41     42.03 o 
   2   5  18        0.46        5.63     39.82 o 
   3   5  18        0.93        8.03     39.17 o 
   4   5  18        6.92       15.99     60.72 o 
 -10   6  18        7.66      -11.23     36.76 o 
  -9   6  18       23.61       11.23     38.98 o 
  -8   6  18       12.58       35.81     53.76 o 
  -7   6  18       16.02      -21.80     62.33 o 
  -6   6  18        2.84      -34.22     46.08 o 
  -5   6  18        6.09       22.43     35.71 o 
  -4   6  18        0.66       -2.30     49.23 o 
  -3   6  18        0.77        2.08     39.78 o 
  -2   6  18        6.33       -5.28     53.14 o 
  -1   6  18        3.19       11.02     38.77 o 
   0   6  18        8.51       28.21     41.17 o 
 -18   1  19       73.37       43.23     47.41 o 
 -17   1  19       35.17       25.23     58.97 o 
 -16   1  19       39.98       20.65     40.82 o 
 -15   1  19       48.87       33.55     38.94 o 
 -14   1  19        0.16       40.21     33.10 o 
 -13   1  19      131.05      204.33     51.05 o 
 -12   1  19       31.30       29.18     39.57 o 
 -11   1  19      184.42      235.89     48.97 o 
 -10   1  19       11.83       11.39     32.61 o 
  -9   1  19        8.80       38.57     36.70 o 
  -8   1  19       18.07       22.29     33.40 o 
  -7   1  19      205.99      165.31     44.79 o 
  -6   1  19      250.53      185.26     87.42 o 
  -5   1  19       99.25       90.75     60.39 o 
  -4   1  19       62.13       81.05     42.05 o 
  -3   1  19      186.02      233.98     48.91 o 
  -2   1  19       48.56       65.24     33.76 o 
  -1   1  19       60.55      133.18     37.70 o 
   0   1  19        2.77       14.59     25.42 o 
   1   1  19       16.52       24.31     31.55 o 
   2   1  19      131.85       80.76     37.95 o 
   3   1  19       81.22      113.35     41.55 o 
   4   1  19       54.91       68.03     38.11 o 
   5   1  19        1.84      -11.05     38.83 o 
   6   1  19        7.94       35.37     46.91 o 
   7   1  19        0.01       25.25     60.38 o 
 -17   2  19       64.73       75.94     49.15 o 
 -16   2  19       32.14       81.20     46.37 o 
 -15   2  19       31.90       13.32     34.13 o 
 -14   2  19      365.01      425.32     83.77 o 
 -13   2  19       16.52       34.33     31.93 o 
 -12   2  19      616.49      662.60     68.08 o 
 -11   2  19       74.38      102.10     35.49 o 
 -10   2  19      131.25      121.35     40.66 o 
  -9   2  19      246.73      183.81     68.56 o 
  -8   2  19       59.06       56.94     37.53 o 
  -7   2  19      237.60      206.65     76.14 o 
  -6   2  19      140.32      113.83     41.23 o 
  -5   2  19      561.58      613.19    109.81 o 
  -4   2  19       66.71       37.44     34.31 o 
  -3   2  19      326.11      313.06     77.55 o 
  -2   2  19      240.45      140.62     47.50 o 
  -1   2  19       77.52       40.81     32.75 o 
   0   2  19      199.29      142.89     47.59 o 
   1   2  19       16.15       20.41     27.21 o 
   2   2  19      144.39      100.13     40.95 o 
   3   2  19        2.22       34.40     35.71 o 
   4   2  19      110.02       34.97     34.02 o 
   5   2  19       29.36      -32.20     34.20 o 
   6   2  19        7.64        8.75     44.19 o 
   7   2  19       24.38       16.42     55.80 o 
 -16   3  19       37.95       89.16     48.48 o 
 -15   3  19      222.97      270.93     56.85 o 
 -14   3  19       33.04       46.67     35.81 o 
 -13   3  19      596.06      591.12     99.87 o 
 -12   3  19        5.60       16.42     32.09 o 
 -11   3  19      640.62      592.61    116.30 o 
 -10   3  19      228.13      190.96     81.18 o 
  -9   3  19      671.02      665.24     76.09 o 
  -8   3  19      487.96      367.28    121.79 o 
  -7   3  19      455.54      451.17     65.05 o 
  -6   3  19      408.60      383.34     67.27 o 
  -5   3  19       25.35       14.14     32.99 o 
  -4   3  19      635.09      448.12     66.53 o 
  -3   3  19       28.09        9.86     30.10 o 
  -2   3  19      197.16      215.46     49.65 o 
  -1   3  19      251.61      218.37     50.11 o 
   0   3  19       61.65       27.24     30.43 o 
   1   3  19      287.90      174.85     69.85 o 
   2   3  19       11.22       35.36     37.28 o 
   3   3  19      269.17      147.38     52.43 o 
   4   3  19        3.09       -9.71     39.32 o 
   5   3  19      174.06       71.13     57.16 o 
   6   3  19       65.11       84.05     48.08 o 
 -15   4  19       92.88      103.40     50.07 o 
 -14   4  19      371.83      350.22    108.84 o 
 -13   4  19       38.44       25.23     42.79 o 
 -12   4  19      407.73      448.61     92.72 o 
 -11   4  19       15.09       39.34     35.19 o 
 -10   4  19      588.09      795.41    121.28 o 
  -9   4  19      391.56      514.07    129.03 o 
  -8   4  19      481.11      686.97    104.54 o 
  -7   4  19      565.69      694.20    172.19 o 
  -6   4  19       92.77       12.23     82.24 o 
  -5   4  19      538.39      634.97    265.65 o 
  -4   4  19       37.51       31.16     42.86 o 
  -3   4  19      781.67      824.37    116.71 o 
  -2   4  19      112.98       90.65     47.64 o 
  -1   4  19      242.37       67.23     56.52 o 
   0   4  19      302.60      269.88     58.83 o 
   1   4  19        1.30      -32.25     32.25 o 
   2   4  19      334.10      130.47     76.04 o 
   3   4  19        3.91       26.79     44.33 o 
   4   4  19      213.55      173.45     59.30 o 
 -13   5  19      395.32      261.82     96.32 o 
 -12   5  19       27.04       43.18     38.56 o 
 -11   5  19      381.71      299.00    100.78 o 
 -10   5  19      112.40       27.90     33.39 o 
  -9   5  19      333.47      227.70     52.22 o 
  -8   5  19      413.87      458.07    202.59 o 
  -7   5  19      166.06      103.02     92.54 o 
  -6   5  19      432.88      118.78    129.98 o 
  -5   5  19       15.99       30.74     36.15 o 
  -4   5  19      769.64      635.43     82.38 o 
  -3   5  19       87.55        1.42     41.68 o 
  -1   5  19      183.66       92.97     59.04 o 
   0   5  19       58.90       31.43     40.76 o 
   1   5  19      239.53      102.04     45.58 o 
   2   5  19       19.88       36.22     39.75 o 
  -8   6  19      195.51      126.60     66.82 o 
  -7   6  19      187.71      130.30     83.32 o 
  -6   6  19       18.30      -13.19     38.34 o 
  -5   6  19      376.85      392.06     82.23 o 
  -4   6  19       37.49      -22.14     44.15 o 
  -3   6  19      326.78      235.30     54.65 o 
  -2   6  19      137.85       55.81     50.68 o 
 -16   0  20       75.12       32.68     82.26 o 
 -15   0  20      918.08      951.00    170.54 o 
 -14   0  20        5.66      -45.70     53.45 o 
 -13   0  20      811.86     1002.44    207.38 o 
 -12   0  20      236.83      218.62     75.48 o 
 -11   0  20      780.36     1088.83    259.21 o 
 -10   0  20     1413.02     1920.67    167.87 o 
  -9   0  20     1371.86     1605.28    227.24 o 
  -8   0  20     2604.25     2759.34    630.04 o 
  -7   0  20      218.24      201.32     70.65 o 
  -6   0  20     1714.36     2162.29    221.14 o 
  -5   0  20       45.16       24.59     50.73 o 
  -4   0  20     1108.85     1103.25    195.92 o 
  -3   0  20      305.38      604.65    114.14 o 
  -2   0  20      439.59      646.77    104.44 o 
  -1   0  20      659.63      916.02    176.89 o 
   0   0  20       24.87       93.06     53.39 o 
   1   0  20      661.83      564.54    101.93 o 
   2   0  20      190.08      282.12     78.14 o 
   3   0  20      395.22      350.19     85.02 o 
   4   0  20       75.93      108.48     62.03 o 
   5   0  20      122.61      108.30     78.12 o 
   6   0  20      202.33      150.79     93.95 o 
 -17   1  20      164.17      159.10     80.84 o 
 -16   1  20      351.33      166.85    102.23 o 
 -15   1  20       44.31       20.29     67.01 o 
 -14   1  20      792.30      909.17    187.08 o 
 -13   1  20        0.11        7.32     39.96 o 
 -12   1  20      949.40     1035.34     93.96 o 
 -11   1  20      388.82      420.97     63.77 o 
 -10   1  20      605.60      536.53     92.33 o 
  -9   1  20     1540.08     1714.78    135.58 o 
  -8   1  20      309.67      351.85     88.58 o 
  -7   1  20     1265.13     1597.36    158.34 o 
  -6   1  20       73.37        3.52     57.17 o 
  -5   1  20      949.78      928.45    132.25 o 
  -4   1  20      197.16      251.89     46.81 o 
  -3   1  20      980.89     1267.93    121.48 o 
  -2   1  20      722.91     1011.44     73.90 o 
  -1   1  20      101.44      226.13     48.83 o 
   0   1  20      708.58      736.90    127.00 o 
   1   1  20       48.49       59.83     34.34 o 
   2   1  20      511.71      319.51     89.20 o 
   3   1  20       89.80       73.93     38.35 o 
   4   1  20       97.98      100.01     46.64 o 
   5   1  20      104.24       46.15     43.89 o 
   6   1  20       35.71       59.44     52.41 o 
 -17   2  20      116.64       98.28    109.95 o 
 -16   2  20       70.94       67.43     49.59 o 
 -15   2  20      322.57      364.03     60.17 o 
 -14   2  20        0.27        7.76     31.54 o 
 -13   2  20      788.36      791.48    151.98 o 
 -12   2  20        2.35       36.63     49.22 o 
 -11   2  20      564.15      664.17    101.11 o 
 -10   2  20      404.47      269.53     68.24 o 
  -9   2  20      185.68      150.64     51.91 o 
  -8   2  20      866.02      935.32    152.03 o 
  -7   2  20       18.72       60.55     37.02 o 
  -6   2  20      729.96      841.05    101.69 o 
  -5   2  20      266.33      193.29    104.95 o 
  -4   2  20      706.16      757.16    101.84 o 
  -3   2  20      535.14      679.29     94.70 o 
  -2   2  20      343.28      370.09     69.77 o 
  -1   2  20      424.24      529.77     74.50 o 
   0   2  20       25.14       57.30     32.73 o 
   1   2  20      468.94      407.57     97.83 o 
   2   2  20        2.52        8.03     32.53 o 
   3   2  20      136.31       80.83     40.73 o 
   4   2  20       83.17       32.43     44.90 o 
   5   2  20        5.53        2.49     45.38 o 
 -15   3  20       42.10       18.17     37.95 o 
 -14   3  20      262.27      238.18     55.20 o 
 -13   3  20        0.81       38.31     39.58 o 
 -12   3  20      322.22      389.50     78.61 o 
 -11   3  20       22.06       23.48     45.68 o 
 -10   3  20      181.85      159.88     57.02 o 
  -9   3  20      152.30       66.92     48.54 o 
  -8   3  20       58.95       -1.34     68.97 o 
  -7   3  20      417.71      222.79     55.83 o 
  -6   3  20        0.40      -14.30     42.36 o 
  -5   3  20      475.63      401.16     86.29 o 
  -4   3  20      258.81      126.81     57.32 o 
  -3   3  20       74.99       -7.94     36.17 o 
  -2   3  20      228.53      193.41     53.86 o 
  -1   3  20       56.47       18.76     32.10 o 
   0   3  20      265.55      200.58     74.88 o 
   1   3  20        5.44       17.82     31.33 o 
   2   3  20      120.69       99.11     49.32 o 
   3   3  20       41.84       47.86     39.90 o 
   4   3  20       43.52       29.85     44.45 o 
 -14   4  20        0.91       17.43     38.83 o 
 -13   4  20      138.89       81.67     44.80 o 
 -12   4  20       18.32        8.67     35.52 o 
 -11   4  20      111.83       67.45     39.02 o 
 -10   4  20       67.85       62.74     53.90 o 
  -9   4  20       68.60       28.97     54.64 o 
  -8   4  20      116.52       76.76     77.31 o 
  -7   4  20        6.31      -22.31     50.61 o 
  -6   4  20      236.63       92.17     53.67 o 
  -5   4  20        0.09        0.43     43.78 o 
  -4   4  20       50.21       -1.06     40.77 o 
  -3   4  20       38.73       -9.48     36.92 o 
  -2   4  20        7.42      -25.47     33.59 o 
  -1   4  20       73.88       39.10     36.41 o 
   0   4  20        0.08       -1.39     33.45 o 
   1   4  20       52.98       38.59     38.55 o 
   2   4  20       28.32       30.60     37.05 o 
   3   4  20       23.44       71.49     48.31 o 
 -11   5  20        2.82       -5.12     33.59 o 
 -10   5  20       20.74      -19.09     35.26 o 
  -9   5  20        6.77       15.08     38.01 o 
  -8   5  20        0.14       16.79     45.76 o 
  -7   5  20       26.04      -37.00     54.71 o 
  -6   5  20        3.44       -4.27     69.95 o 
  -5   5  20       24.08       22.31     49.09 o 
  -4   5  20        0.04      -42.92     46.72 o 
  -3   5  20        5.01      -36.78     52.05 o 
  -2   5  20       16.42       32.74     46.63 o 
  -1   5  20        6.53      -10.45     43.75 o 
   0   5  20        5.77       13.52     39.26 o 
 -16   1  21        3.37      -35.29     75.91 o 
 -15   1  21      130.46       31.66     83.96 o 
 -14   1  21       12.85       55.21     64.62 o 
 -13   1  21      203.99      209.26     80.51 o 
 -12   1  21        0.65       42.46     46.67 o 
 -11   1  21       11.49       80.87     48.16 o 
 -10   1  21       28.91       53.21     49.24 o 
  -9   1  21        2.79       28.01     45.41 o 
  -8   1  21      112.42      136.57     76.83 o 
  -7   1  21        5.10       40.58     43.44 o 
  -6   1  21      110.79       99.32     48.81 o 
  -5   1  21       84.56      116.11     42.90 o 
  -4   1  21      101.04      146.79     53.68 o 
  -3   1  21      128.86      188.44     59.19 o 
  -2   1  21        6.18       33.45     37.12 o 
  -1   1  21       10.59       16.01     33.27 o 
   0   1  21       44.18       64.38     35.80 o 
   1   1  21       83.98      105.46     43.22 o 
   2   1  21        0.16       29.74     34.32 o 
   3   1  21        0.06       -4.02     34.59 o 
   4   1  21        9.78        6.53     42.67 o 
   5   1  21        0.02       49.47     49.42 o 
 -16   2  21       76.78       46.41     91.91 o 
 -15   2  21        5.07       -8.46     57.09 o 
 -14   2  21      203.75      165.92    147.82 o 
 -13   2  21       53.89       64.45     50.95 o 
 -12   2  21      158.82      114.22     57.44 o 
 -11   2  21      140.66      104.19     68.91 o 
 -10   2  21       33.95       29.56     39.80 o 
  -9   2  21      343.45      206.82     90.56 o 
  -8   2  21        0.96        7.22     51.11 o 
  -7   2  21      387.41      334.72    162.38 o 
  -6   2  21       31.42       19.14     45.67 o 
  -5   2  21      185.69      116.32     67.56 o 
  -4   2  21      232.57      183.70     78.80 o 
  -3   2  21       38.22       41.67     40.58 o 
  -2   2  21      116.68      180.73     51.25 o 
  -1   2  21       21.36       32.45     32.83 o 
   0   2  21      145.18      112.22     44.12 o 
   1   2  21        4.14       -1.29     29.94 o 
   2   2  21       62.11       42.16     39.53 o 
   3   2  21       43.21       55.23     39.53 o 
   4   2  21        8.63       19.20     53.11 o 
 -15   3  21      199.85      157.75     69.25 o 
 -14   3  21       34.37       31.22     56.86 o 
 -13   3  21      218.11      206.90    118.21 o 
 -12   3  21      266.24      232.55     84.15 o 
 -11   3  21       16.24      -29.55     43.32 o 
 -10   3  21      510.39      356.73     87.27 o 
  -9   3  21       77.37        7.94     68.01 o 
  -8   3  21      613.92      295.19    105.37 o 
  -7   3  21        2.28      -26.19     38.71 o 
  -6   3  21      590.30      470.83     81.96 o 
  -5   3  21       96.66       22.91     39.37 o 
  -4   3  21      164.63      102.32     44.03 o 
  -3   3  21      263.73      109.46     68.06 o 
  -2   3  21       12.28        9.64     35.47 o 
  -1   3  21      178.46       79.44     41.53 o 
   0   3  21       27.02       37.64     46.78 o 
   1   3  21      121.54       74.95     43.10 o 
   2   3  21       55.43        9.75     32.60 o 
   3   3  21       87.17       40.20     45.67 o 
 -13   4  21       76.27       93.40     48.36 o 
 -12   4  21      138.81      141.84     76.19 o 
 -11   4  21      351.41      175.85     75.96 o 
 -10   4  21       47.30       28.35     49.53 o 
  -9   4  21      597.41      273.00    203.48 o 
  -8   4  21       12.56       16.51     45.48 o 
  -7   4  21      415.07      342.78    161.96 o 
  -6   4  21       47.28      -30.82     42.00 o 
  -5   4  21      275.99       96.59     55.18 o 
  -4   4  21      236.43       87.53     84.59 o 
  -3   4  21      127.51       12.95     35.30 o 
  -2   4  21      247.58      124.29     45.70 o 
  -1   4  21        5.75       -2.88     33.06 o 
   0   4  21      154.49       56.59     40.49 o 
   1   4  21       38.89       44.85     39.48 o 
  -9   5  21       14.50      -21.43     65.53 o 
  -8   5  21      335.90      152.65    103.25 o 
  -7   5  21       24.52      -21.13     48.57 o 
  -6   5  21      193.54       80.35     51.10 o 
  -5   5  21      272.95      150.70     97.44 o 
  -4   5  21      228.99      110.57     73.06 o 
  -3   5  21      310.65      105.76     79.68 o 
 -15   0  22      656.48      393.89    130.26 o 
 -14   0  22      206.95      301.36    197.00 o 
 -13   0  22      258.67      324.93    177.97 o 
 -12   0  22      874.93     1171.22    215.01 o 
 -11   0  22       55.04      142.22     77.75 o 
 -10   0  22     1150.65     1326.83    455.25 o 
  -9   0  22       11.88       46.78     64.42 o 
  -8   0  22      921.61     1195.12    398.26 o 
  -7   0  22      273.93      249.19    214.50 o 
  -6   0  22      343.24      399.41    105.44 o 
  -5   0  22      672.25      755.07    300.08 o 
  -4   0  22      129.89      165.57     69.22 o 
  -3   0  22      505.58      709.82    114.23 o 
  -2   0  22        1.26        1.98     52.15 o 
  -1   0  22      330.87      247.90     77.11 o 
   0   0  22      249.96      236.38     77.36 o 
   1   0  22       65.71       45.72     62.04 o 
   2   0  22      161.81      168.38     69.03 o 
   3   0  22       58.88       41.77     59.59 o 
 -15   1  22       71.79      104.84    101.95 o 
 -14   1  22      390.22      564.12    280.94 o 
 -13   1  22      195.99      350.25    177.32 o 
 -12   1  22      103.10      131.48     84.00 o 
 -11   1  22      802.46      775.77    230.96 o 
 -10   1  22        6.96       35.93     49.00 o 
  -9   1  22     1076.75     1137.48    273.00 o 
  -8   1  22       89.65      154.66     65.67 o 
  -7   1  22      428.82      466.53    148.21 o 
  -6   1  22      423.78      609.36     90.63 o 
  -5   1  22      195.23      216.82     52.43 o 
  -4   1  22      634.25      864.72    137.86 o 
  -3   1  22       35.38       95.94     43.05 o 
  -2   1  22      402.52      517.92    104.34 o 
  -1   1  22       70.94      109.94     45.32 o 
   0   1  22      233.03      202.72     52.29 o 
   1   1  22      168.33      157.54     47.38 o 
   2   1  22       42.43       57.69     40.74 o 
   3   1  22      104.48       59.87     42.71 o 
 -15   2  22      218.75      170.43     81.33 o 
 -14   2  22       49.23       72.49     68.62 o 
 -13   2  22      173.14      105.85    121.87 o 
 -12   2  22      107.67       47.67     54.68 o 
 -11   2  22       20.05       37.41     52.61 o 
 -10   2  22      511.56      534.50    161.24 o 
  -9   2  22       71.47       82.48     61.51 o 
  -8   2  22      378.30      203.75    121.51 o 
  -7   2  22      143.59      122.45     64.35 o 
  -6   2  22      201.50      144.83     86.38 o 
  -5   2  22      558.73      766.68    111.28 o 
  -4   2  22       96.53       66.48     46.92 o 
  -3   2  22      533.43      820.00    105.19 o 
  -2   2  22        1.66       45.35     37.81 o 
  -1   2  22      319.73      377.28     72.88 o 
   0   2  22       56.99       25.72     33.38 o 
   1   2  22      124.58       91.40     48.05 o 
   2   2  22       80.72       69.38     41.84 o 
 -13   3  22       70.10       69.75     56.27 o 
 -12   3  22      124.71       86.19     60.00 o 
 -11   3  22      175.86       81.96     66.63 o 
 -10   3  22        1.00      -23.69     56.04 o 
  -9   3  22      259.11      123.54     71.62 o 
  -8   3  22       56.37       24.64     56.14 o 
  -7   3  22      182.28       89.01     71.02 o 
  -6   3  22      118.65       25.75     73.65 o 
  -5   3  22       38.83        9.53     50.11 o 
  -4   3  22      191.98       93.03     39.35 o 
  -3   3  22        0.05        4.25     37.18 o 
  -2   3  22      199.12      107.72     51.02 o 
  -1   3  22       10.36       39.80     48.48 o 
   0   3  22      101.57       13.06     38.56 o 
   1   3  22       51.67       49.78     38.84 o 
 -11   4  22        5.95       -6.01     53.35 o 
 -10   4  22       71.69       20.57     59.38 o 
  -9   4  22        0.30      -65.06     65.06 o 
  -8   4  22      148.40       51.04    105.53 o 
  -7   4  22       44.02       11.99     72.28 o 
  -6   4  22       43.76      -27.76     65.23 o 
  -5   4  22       32.72      -55.00     64.08 o 
  -4   4  22        4.71      -52.12     52.12 o 
  -3   4  22       38.82      -13.85     34.07 o 
  -2   4  22       17.42      -36.56     37.56 o 
  -1   4  22       32.58       25.85     41.43 o 
 -14   1  23       64.90      105.42     65.72 o 
 -13   1  23       46.15       64.70     59.61 o 
 -12   1  23       43.50       54.44     47.32 o 
 -11   1  23        2.55      -21.33     39.10 o 
 -10   1  23      103.93      109.47     50.87 o 
  -9   1  23       42.44       59.54     48.01 o 
  -8   1  23        6.88       33.21     46.27 o 
  -7   1  23       53.40       55.87     45.17 o 
  -6   1  23        0.37       40.13     42.38 o 
  -5   1  23      126.79      134.58     52.22 o 
  -4   1  23       13.31       36.94     40.36 o 
  -3   1  23       44.56       53.29     37.05 o 
  -2   1  23        8.37       13.78     38.05 o 
  -1   1  23       33.48       61.25     40.20 o 
   0   1  23        1.50       37.63     44.21 o 
   1   1  23        3.52       31.86     39.33 o 
 -13   2  23       90.38      140.99     85.18 o 
 -12   2  23        2.72       15.74     59.59 o 
 -11   2  23       81.15      101.79     63.96 o 
 -10   2  23       53.71       77.85     61.60 o 
  -9   2  23      115.53       85.08     61.73 o 
  -8   2  23       71.84      118.27     62.87 o 
  -7   2  23       66.13       52.75     44.84 o 
  -6   2  23      152.79      198.27    107.98 o 
  -5   2  23        0.01       -2.82     46.34 o 
  -4   2  23      147.75      169.46     51.92 o 
  -3   2  23       10.95       12.89     37.37 o 
  -2   2  23       93.71      109.94     39.22 o 
  -1   2  23       18.94       45.92     37.93 o 
   0   2  23       19.15       33.90     40.16 o 
 -11   3  23        7.47       -0.48     75.44 o 
 -10   3  23      121.94       62.38     69.91 o 
  -9   3  23       27.93      -18.31     66.70 o 
  -8   3  23      152.81       35.61     93.38 o 
  -7   3  23      109.67      -20.86     85.80 o 
  -6   3  23       33.20       31.32     44.75 o 
  -5   3  23      156.98       81.71     65.42 o 
  -4   3  23        0.19       -9.76     39.79 o 
  -3   3  23      111.71       50.07     43.54 o 
  -2   3  23       20.68       31.60     45.85 o 
  -1   3  23       55.12       57.53     50.26 o 
 -13   0  24       75.70      119.52     82.15 o 
 -12   0  24      494.62      603.99    310.55 o 
 -11   0  24      120.85       78.89    204.21 o 
 -10   0  24      516.52      899.94    213.26 o 
  -9   0  24      337.10      400.77    298.92 o 
  -8   0  24      162.43      264.97    144.07 o 
  -7   0  24      594.09      663.02    401.63 o 
  -6   0  24        9.40       19.30     54.03 o 
  -5   0  24      399.39      398.02     96.51 o 
  -4   0  24       98.43      167.17     72.42 o 
  -3   0  24      189.57      169.63     77.50 o 
  -2   0  24      204.66      341.18     87.95 o 
  -1   0  24        2.03        3.28     56.99 o 
 -12   1  24       53.24      105.69     54.84 o 
 -11   1  24      363.75      313.36    156.02 o 
 -10   1  24      183.52      271.77     69.03 o 
  -9   1  24      156.54      221.82     98.83 o 
  -8   1  24      345.26      637.32     98.63 o 
  -7   1  24        0.69       -9.30     43.64 o 
  -6   1  24      467.10      762.89    125.25 o 
  -5   1  24       18.67       41.69     41.15 o 
  -4   1  24      275.36      286.32     63.72 o 
  -3   1  24      110.41      127.18     49.17 o 
  -2   1  24       75.29      116.26     47.97 o 
  -1   1  24      221.03      205.95     56.56 o 
 -11   2  24       94.30      121.00     69.78 o 
 -10   2  24       94.46      130.72    153.85 o 
  -9   2  24      128.00      202.00     82.19 o 
  -8   2  24        0.23       14.09     48.68 o 
  -7   2  24      151.84      184.88     81.45 o 
  -6   2  24        7.89       66.46     53.68 o 
  -5   2  24      208.24      191.17     56.60 o 
  -4   2  24       23.63       85.97     47.10 o 
  -3   2  24      150.27      166.57     50.13 o 
  -2   2  24      115.91      157.81     48.22 o 
  -8   3  24      131.40       18.98     70.42 o 
  -7   3  24        4.15       49.62     57.26 o 
  -6   3  24       89.99      -37.22     42.01 o 
  -9   1  25       18.14       13.36     50.74 o 
  -8   1  25        3.45       15.06     43.84 o 
  -7   1  25       51.21       70.63     48.56 o 
  -6   1  25        4.71       27.82     46.83 o 
  -5   1  25       73.30       69.57     44.64 o 
                                                 
